# Supplementary material for: ﻿Checklist of land snail species of Gua Rumbang, Sarawak, Malaysian Borneo (Mollusca, Gastropoda), with a description of a new species, Diplommatinarumbangensis sp. nov
Source: Zookeys. 2024 Apr 26;1198:295–340. doi: 10.3897/zookeys.1198.116265 (PMC11069033; doi:10.3897/zookeys.1198.116265)
Supplement: XML Treatment for Diplommatina rumbangensis [file zookeys.1198.116265-treatment1.xml]

<!DOCTYPE tp:taxon-treatment
  PUBLIC "-//TaxonX//DTD Taxonomic Treatment Publishing DTD v0 20100105//EN" "tax-treatment-NSO.dtd">
<tp:taxon-treatment xmlns:tp="http://www.plazi.org/taxpub"><tp:treatment-meta><kwd-group><label>Taxon classification</label><kwd>
              <named-content content-type="kingdom">Animalia</named-content>
            </kwd><kwd>
              <named-content content-type="class">Gastropoda</named-content>
            </kwd><kwd>
              <named-content content-type="subclass">Caenogastropoda</named-content>
            </kwd></kwd-group><mixed-citation publication-type="journal"><person-group><name><surname>Nasir</surname><given-names>Nurul Syafiqah</given-names></name><name><surname>Lee</surname><given-names>Jie Ying</given-names></name><name><surname>Marzuki</surname><given-names>Mohammad Effendi</given-names></name><name><surname>Vermeulen</surname><given-names>Jaap J.</given-names></name><name><surname>Mohd-Azlan</surname><given-names>Jayasilan</given-names></name><name><surname>Khalik</surname><given-names>Mohd Zacaery</given-names></name></person-group><article-title>﻿Checklist of land snail species of Gua Rumbang, Sarawak, Malaysian Borneo (<tp:taxon-name><tp:taxon-name-part taxon-name-part-type="phylum">Mollusca</tp:taxon-name-part></tp:taxon-name>, <tp:taxon-name><tp:taxon-name-part taxon-name-part-type="class">Gastropoda</tp:taxon-name-part></tp:taxon-name>), with a description of a new species, <italic><tp:taxon-name><tp:taxon-name-part taxon-name-part-type="genus" reg="Diplommatina">Diplommatina</tp:taxon-name-part><tp:taxon-name-part taxon-name-part-type="species" reg="rumbangensis">rumbangensis</tp:taxon-name-part></tp:taxon-name></italic> sp. nov.</article-title><source>Zookeys</source><day>26</day><month>04</month><year>2024</year><volume>1198</volume><fpage>295</fpage><lpage>340</lpage><pub-id pub-id-type="doi">10.3897/zookeys.1198.116265</pub-id></mixed-citation></tp:treatment-meta><tp:nomenclature><label>﻿</label><tp:taxon-name>
            <object-id xmlns:xlink="http://www.w3.org/1999/xlink" content-type="arpha" xlink:type="simple">E51B780E-9C8C-5A10-A00E-73204F39FAD2</object-id>
            <tp:taxon-name-part taxon-name-part-type="genus" reg="Diplommatina">Diplommatina</tp:taxon-name-part>
            <tp:taxon-name-part taxon-name-part-type="species" reg="rumbangensis">rumbangensis</tp:taxon-name-part>
            <object-id xmlns:xlink="http://www.w3.org/1999/xlink" content-type="zoobank" xlink:type="simple">https://zoobank.org/C34336B3-6421-49FD-84AC-154E8A1C4691</object-id>
          </tp:taxon-name><tp:taxon-status xmlns:xlink="http://www.w3.org/1999/xlink" xlink:type="simple">sp. nov.</tp:taxon-status><xref ref-type="fig" rid="F2">Figs 2A–F</xref><xref ref-type="fig" rid="F8">, 8E</xref></tp:nomenclature><tp:treatment-sec sec-type="type material" id="SECID0EGTAG"><title>Type material examined.</title><p><bold><italic>Holotype</italic>.</bold> Malaysia • (<abbrev xmlns:xlink="http://www.w3.org/1999/xlink" xlink:title="Shell height" id="ABBRID0ERTAG" xlink:type="simple">SH</abbrev> = 5.25 mm, <abbrev xmlns:xlink="http://www.w3.org/1999/xlink" xlink:title="Shell width" id="ABBRID0EVTAG" xlink:type="simple">SW</abbrev> = 2.52 mm); Sarawak, Gua Rumbang, near Kampung Semadang, along Sarawak Kanan River, ~ 11 miles Southwest Padawan, Kuching Division; <named-content xmlns:xlink="http://www.w3.org/1999/xlink" content-type="dwc:verbatimCoordinates" xlink:type="simple"><named-content content-type="geo-json" specific-use="{&#34;type&#34;:&#34;Point&#34;,&#34;coordinates&#34;:[110.261500,1.279500]}" id="NCID0E3TAG" xlink:type="simple">1°16.77'N, 110°15.69'E</named-content></named-content>; 2 Sep. 2022; N.S. Nasir and M. E. Marzuki leg.; MZU.MOL.22.132. <bold><italic>Paratypes</italic>.</bold> Malaysia • 4 ex. (<abbrev xmlns:xlink="http://www.w3.org/1999/xlink" xlink:title="Shell height" id="ABBRID0EFUAG" xlink:type="simple">SH</abbrev> = 5.1 mm, <abbrev xmlns:xlink="http://www.w3.org/1999/xlink" xlink:title="Shell width" id="ABBRID0EJUAG" xlink:type="simple">SW</abbrev> = 2.7 mm; <abbrev xmlns:xlink="http://www.w3.org/1999/xlink" xlink:title="Shell height" id="ABBRID0ENUAG" xlink:type="simple">SH</abbrev> = 5.06 mm, <abbrev xmlns:xlink="http://www.w3.org/1999/xlink" xlink:title="Shell width" id="ABBRID0ERUAG" xlink:type="simple">SW</abbrev> = 2.5 mm; <abbrev xmlns:xlink="http://www.w3.org/1999/xlink" xlink:title="Shell height" id="ABBRID0EVUAG" xlink:type="simple">SH</abbrev> = 5.37 mm, <abbrev xmlns:xlink="http://www.w3.org/1999/xlink" xlink:title="Shell width" id="ABBRID0EZUAG" xlink:type="simple">SW</abbrev> = 2.58 mm; <abbrev xmlns:xlink="http://www.w3.org/1999/xlink" xlink:title="Shell height" id="ABBRID0E4UAG" xlink:type="simple">SH</abbrev> = 5.01 mm, <abbrev xmlns:xlink="http://www.w3.org/1999/xlink" xlink:title="Shell width" id="ABBRID0EBVAG" xlink:type="simple">SW</abbrev> = 2.65 mm); same data as holotype; MZU.MOL.22.491, <abbrev xmlns:xlink="http://www.w3.org/1999/xlink" xlink:title="Marzuki Effendi" id="ABBRID0EFVAG" xlink:type="simple">ME</abbrev> 14983, <abbrev xmlns:xlink="http://www.w3.org/1999/xlink" xlink:title="Marzuki Effendi" id="ABBRID0EJVAG" xlink:type="simple">ME</abbrev> 15021. Both holotype and paratypes were deposited in Zoological Museum <named-content xmlns:xlink="http://www.w3.org/1999/xlink" content-type="dwc:institutional_code" xlink:title="Universiti Malaysia Sarawak" xlink:href="http://grbio.org/institution/universiti-malaysia-sarawak" xlink:type="simple">UNIMAS</named-content> (<abbrev xmlns:xlink="http://www.w3.org/1999/xlink" xlink:title="Zoological Museum UNIMAS" id="ABBRID0ERVAG" xlink:type="simple">ZMU</abbrev>) and additional paratypes in the private collection of the third author.</p><fig id="F2" position="float" orientation="portrait"><object-id xmlns:xlink="http://www.w3.org/1999/xlink" content-type="doi" xlink:type="simple">10.3897/zookeys.1198.116265.figure2</object-id><object-id xmlns:xlink="http://www.w3.org/1999/xlink" content-type="arpha" xlink:type="simple">FDCD83B8-6ECC-593F-ADCB-0B903BA30213</object-id><label>Figure 2.</label><caption><p>Scanning Electron Microscope images of <italic><tp:taxon-name><tp:taxon-name-part taxon-name-part-type="genus" reg="Diplommatina">Diplommatina</tp:taxon-name-part><tp:taxon-name-part taxon-name-part-type="species" reg="rumbangensis">rumbangensis</tp:taxon-name-part></tp:taxon-name></italic> sp. nov. <bold>A–F</bold> Paratypes (<abbrev xmlns:xlink="http://www.w3.org/1999/xlink" xlink:title="Marzuki Effendi" id="ABBRID0EKWAG" xlink:type="simple">ME</abbrev> 14471). <bold>A</bold> apertural view <bold>B</bold> side view <bold>C</bold> apical view <bold>D</bold> enlargement of apical view showing the apex with radial ribs <bold>E</bold> umbilical view <bold>F</bold> top whorls view showing the tubular projection and semi-circular scars.</p></caption><graphic xmlns:xlink="http://www.w3.org/1999/xlink" xlink:href="zookeys-1198-295_article-116265__-g002.jpg" position="float" orientation="portrait" xlink:type="simple" id="oo_1034241.jpg"><uri content-type="original_file" xlink:type="simple">https://binary.pensoft.net/fig/1034241</uri></graphic></fig></tp:treatment-sec><tp:treatment-sec sec-type="description" id="SECID0E6WAG"><title>Description.</title><p>Shell dextral, fusiform to moderately conical, reddish orange, shining and translucent, with the penultimate whorl widest, convex, well rounded. Suture impressed. Protoconch with 1½ whorls, punctate with small pits, without radial and spiral lines. Constriction nearly level with the edge between the parietal and columellar side of the peristome, with two parietales, two upper longitudinal palatales which are not covered by the peristome on the outer surface of the shell, one transversal palatalis and one columellaris. The columellaris positioned at the start of the constriction together with the longitudinal palatales. Tuba approximately ¾ whorl. <bold><italic>Sculpture</italic></bold>: Radial ribs on the top whorls only, widely spaced, inconspicuous, but halfway the whorl with an almost tubular projection, in adults sometimes abraded to a semi-circular scar. Spiral striation inconspicuous, on top whorls only. <bold><italic>Aperture</italic></bold>: Hardly tilted regarding the coiling axis; columellaris distinct, directed downwards. Peristome double, expanding; palatal side hardly sinuous, without edge; basal side with an edge; basal edge hardly sinuous, rounded; inner peristome somewhat expanding beyond the outer, with a palatal lip, free and erect on the columellar side, expanding on the parietal side. <bold><italic>Umbilicus</italic></bold>: Open, narrow. <bold><italic>Dimensions</italic></bold>: Height 5.01–5.37 mm; width 2.5–2.7 mm; number of whorls 6¾–7; height and width aperture 1.91–2.05 mm; 2.05–2.09 mm.</p></tp:treatment-sec><tp:treatment-sec sec-type="Differential diagnosis" id="SECID0ERXAG"><title>Differential diagnosis.</title><p><italic><tp:taxon-name><tp:taxon-name-part taxon-name-part-type="genus" reg="Diplommatina">Diplommatina</tp:taxon-name-part><tp:taxon-name-part taxon-name-part-type="species" reg="rumbangensis">rumbangensis</tp:taxon-name-part></tp:taxon-name></italic> sp. nov. has two distinct upper longitudinal palatales at the shell constriction that are not covered by the peristome on the outer surface of the shell (Fig. <xref ref-type="fig" rid="F3">3</xref>). This differs from <italic><tp:taxon-name><tp:taxon-name-part taxon-name-part-type="genus" reg="Diplommatina">Diplommatina</tp:taxon-name-part><tp:taxon-name-part taxon-name-part-type="species" reg="spinosa">spinosa</tp:taxon-name-part></tp:taxon-name></italic> Godwin-Austen, 1889 which has one longitudinal palatalis only. Additionally, <italic><tp:taxon-name><tp:taxon-name-part taxon-name-part-type="genus" reg="Diplommatina">D.</tp:taxon-name-part><tp:taxon-name-part taxon-name-part-type="species" reg="spinosa">spinosa</tp:taxon-name-part></tp:taxon-name></italic> exhibits a tubular projection that extends to the penultimate whorl, whereas in <italic><tp:taxon-name><tp:taxon-name-part taxon-name-part-type="genus" reg="Diplommatina">D.</tp:taxon-name-part><tp:taxon-name-part taxon-name-part-type="species" reg="rumbangensis">rumbangensis</tp:taxon-name-part></tp:taxon-name></italic> sp. nov., this projection only reaches halfway through the ultimate whorl. <italic><tp:taxon-name><tp:taxon-name-part taxon-name-part-type="genus" reg="Diplommatina">Diplommatina</tp:taxon-name-part><tp:taxon-name-part taxon-name-part-type="species" reg="spinosa">spinosa</tp:taxon-name-part></tp:taxon-name></italic> is distributed in the Kuching and Serian divisions. It also differs from <italic><tp:taxon-name><tp:taxon-name-part taxon-name-part-type="genus" reg="Diplommatina">Diplommatina</tp:taxon-name-part><tp:taxon-name-part taxon-name-part-type="species" reg="bicoronata">bicoronata</tp:taxon-name-part><tp:taxon-name-part taxon-name-part-type="subspecies" reg="bicoronata">bicoronata</tp:taxon-name-part></tp:taxon-name></italic> von Martens, 1884 which is endemic to Kalimantan, Indonesia by having two or three longitudinal palatales with two of them covered by the peristome. <italic><tp:taxon-name><tp:taxon-name-part taxon-name-part-type="genus" reg="Diplommatina">Diplommatina</tp:taxon-name-part><tp:taxon-name-part taxon-name-part-type="species" reg="bicoronata">bicoronata</tp:taxon-name-part><tp:taxon-name-part taxon-name-part-type="subspecies" reg="bicoronata">bicoronata</tp:taxon-name-part></tp:taxon-name></italic> also has radial ribs near the suture of the whorls which is absent in <italic><tp:taxon-name><tp:taxon-name-part taxon-name-part-type="genus" reg="Diplommatina">D.</tp:taxon-name-part><tp:taxon-name-part taxon-name-part-type="species" reg="rumbangensis">rumbangensis</tp:taxon-name-part></tp:taxon-name></italic> sp. nov. This latter species can be distinguished from <italic><tp:taxon-name><tp:taxon-name-part taxon-name-part-type="genus" reg="Diplommatina">Diplommatina</tp:taxon-name-part><tp:taxon-name-part taxon-name-part-type="species" reg="aurisdiaboli">aurisdiaboli</tp:taxon-name-part></tp:taxon-name></italic> Vermeulen, 1993 by the absence of palatal lip expanding up the suture of the previous whorl.</p><fig id="F3" position="float" orientation="portrait"><object-id xmlns:xlink="http://www.w3.org/1999/xlink" content-type="doi" xlink:type="simple">10.3897/zookeys.1198.116265.figure3</object-id><object-id xmlns:xlink="http://www.w3.org/1999/xlink" content-type="arpha" xlink:type="simple">7C4B8018-4057-52C2-A64C-CA7CD441F1C3</object-id><label>Figure 3.</label><caption><p>Sketch of <italic><tp:taxon-name><tp:taxon-name-part taxon-name-part-type="genus" reg="Diplommatina">Diplommatina</tp:taxon-name-part><tp:taxon-name-part taxon-name-part-type="species" reg="spinosa">spinosa</tp:taxon-name-part></tp:taxon-name></italic> and <italic><tp:taxon-name><tp:taxon-name-part taxon-name-part-type="genus" reg="Diplommatina">Diplommatina</tp:taxon-name-part><tp:taxon-name-part taxon-name-part-type="species" reg="bicoronata">bicoronata</tp:taxon-name-part><tp:taxon-name-part taxon-name-part-type="subspecies" reg="bicoronata">bicoronata</tp:taxon-name-part></tp:taxon-name></italic> extracted from <xref ref-type="bibr" rid="B52">Vermeulen (1993)</xref>, and <italic><tp:taxon-name><tp:taxon-name-part taxon-name-part-type="genus" reg="Diplommatina">Diplommatina</tp:taxon-name-part><tp:taxon-name-part taxon-name-part-type="species" reg="rumbangensis">rumbangensis</tp:taxon-name-part></tp:taxon-name></italic> sp. nov. showing the position of the longitudinal palatalis (red), the transversal palatalis (blue), and the constriction area (grey).</p></caption><graphic xmlns:xlink="http://www.w3.org/1999/xlink" xlink:href="zookeys-1198-295_article-116265__-g003.jpg" position="float" orientation="portrait" xlink:type="simple" id="oo_1034242.jpg"><uri content-type="original_file" xlink:type="simple">https://binary.pensoft.net/fig/1034242</uri></graphic></fig></tp:treatment-sec><tp:treatment-sec sec-type="etymology" id="SECID0E33AG"><title>Etymology.</title><p>The epithet <italic>rumbangensis</italic> refers to the type locality Gua Rumbang.</p></tp:treatment-sec><tp:treatment-sec sec-type="distribution" id="SECID0EE4AG"><title>Geographic distribution and habitat.</title><p><italic><tp:taxon-name><tp:taxon-name-part taxon-name-part-type="genus" reg="Diplommatina">Diplommatina</tp:taxon-name-part><tp:taxon-name-part taxon-name-part-type="species" reg="rumbangensis">rumbangensis</tp:taxon-name-part></tp:taxon-name></italic> sp. nov. is known from the type locality only. The living animals were not observed.</p></tp:treatment-sec><tp:treatment-sec sec-type="remarks" id="SECID0EV4AG"><title>Remarks.</title><p>The spine or tubular projection of the shells of <italic><tp:taxon-name><tp:taxon-name-part taxon-name-part-type="genus" reg="Diplommatina">Diplommatina</tp:taxon-name-part><tp:taxon-name-part taxon-name-part-type="species" reg="rumbangensis">rumbangensis</tp:taxon-name-part></tp:taxon-name></italic> sp. nov. are mostly broken, leaving semi-circular scars.</p><sec sec-type="﻿Checklist" id="SECID0EG5AG"><title>﻿Checklist</title><p><bold>Class <tp:taxon-name><tp:taxon-name-part taxon-name-part-type="class">Gastropoda</tp:taxon-name-part></tp:taxon-name> Cuvier, 1795</bold>,</p><p>
              <bold>Subclass <tp:taxon-name><tp:taxon-name-part taxon-name-part-type="subclass">Caenogastropoda</tp:taxon-name-part></tp:taxon-name> Cox, 1960</bold>
            </p><p>
              <bold>Family <tp:taxon-name><tp:taxon-name-part taxon-name-part-type="family">Alycaeidae</tp:taxon-name-part></tp:taxon-name> W. T. Blanford, 1864</bold>
            </p><p>
              <bold><italic><tp:taxon-name><tp:taxon-name-part taxon-name-part-type="genus" reg="Chamalycaeus">Chamalycaeus</tp:taxon-name-part><tp:taxon-name-part taxon-name-part-type="species" reg="specus">specus</tp:taxon-name-part></tp:taxon-name></italic> (Godwin-Austen, 1889)</bold>
            </p><p>Fig. <xref ref-type="fig" rid="F4">4A</xref></p><fig id="F4" position="float" orientation="portrait"><object-id xmlns:xlink="http://www.w3.org/1999/xlink" content-type="doi" xlink:type="simple">10.3897/zookeys.1198.116265.figure4</object-id><object-id xmlns:xlink="http://www.w3.org/1999/xlink" content-type="arpha" xlink:type="simple">EA9117A6-4D75-54E1-98DB-CC104DF1B4EF</object-id><label>Figure 4.</label><caption><p><bold>A</bold><italic><tp:taxon-name><tp:taxon-name-part taxon-name-part-type="genus" reg="Chamalycaeus">Chamalycaeus</tp:taxon-name-part><tp:taxon-name-part taxon-name-part-type="species" reg="specus">specus</tp:taxon-name-part></tp:taxon-name></italic> (Godwin-Austen, 1889) <abbrev xmlns:xlink="http://www.w3.org/1999/xlink" xlink:title="Marzuki Effendi" id="ABBRID0ESABG" xlink:type="simple">ME</abbrev> 14470 <bold>B</bold><italic><tp:taxon-name><tp:taxon-name-part taxon-name-part-type="genus" reg="Pincerna">Pincerna</tp:taxon-name-part><tp:taxon-name-part taxon-name-part-type="species" reg="globosa">globosa</tp:taxon-name-part></tp:taxon-name></italic> (H. Adams, 1871) <abbrev xmlns:xlink="http://www.w3.org/1999/xlink" xlink:title="Marzuki Effendi" id="ABBRID0EDBBG" xlink:type="simple">ME</abbrev> 14468 <bold>C</bold><italic><tp:taxon-name><tp:taxon-name-part taxon-name-part-type="genus" reg="Stomacosmethis">Stomacosmethis</tp:taxon-name-part><tp:taxon-name-part taxon-name-part-type="species" reg="hosei">hosei</tp:taxon-name-part></tp:taxon-name></italic> (Godwin-Austen, 1889) <abbrev xmlns:xlink="http://www.w3.org/1999/xlink" xlink:title="Marzuki Effendi" id="ABBRID0EUBBG" xlink:type="simple">ME</abbrev> 14469 <bold>D</bold><italic><tp:taxon-name><tp:taxon-name-part taxon-name-part-type="genus" reg="Solenomphala">Solenomphala</tp:taxon-name-part><tp:taxon-name-part taxon-name-part-type="species" reg="scalaris">scalaris</tp:taxon-name-part></tp:taxon-name></italic> (Heude, 1882) <abbrev xmlns:xlink="http://www.w3.org/1999/xlink" xlink:title="Marzuki Effendi" id="ABBRID0EFCBG" xlink:type="simple">ME</abbrev> 14512.</p></caption><graphic xmlns:xlink="http://www.w3.org/1999/xlink" xlink:href="zookeys-1198-295_article-116265__-g004.jpg" position="float" orientation="portrait" xlink:type="simple" id="oo_1034243.jpg"><uri content-type="original_file" xlink:type="simple">https://binary.pensoft.net/fig/1034243</uri></graphic></fig><p><bold>Type locality.</bold> “In limestone caves at Jambusan, Borneo”.</p><p><bold>Material examined.</bold> Malaysia • Sarawak, Padawan, Gua Rumbang; <named-content xmlns:xlink="http://www.w3.org/1999/xlink" content-type="dwc:verbatimCoordinates" xlink:type="simple"><named-content content-type="geo-json" specific-use="{&#34;type&#34;:&#34;Point&#34;,&#34;coordinates&#34;:[110.261500,1.279500]}" id="NCID0EZCBG" xlink:type="simple">1°16.77'N, 110°15.69'E</named-content></named-content>; 2 Apr. 2016–28 Jun. 2023; N.S. Nasir, M.E Marzuki, J.Y. Lee, and M.Z Khalik leg.; <abbrev xmlns:xlink="http://www.w3.org/1999/xlink" xlink:title="Marzuki Effendi" id="ABBRID0E5CBG" xlink:type="simple">ME</abbrev> 14470, <abbrev xmlns:xlink="http://www.w3.org/1999/xlink" xlink:title="Marzuki Effendi" id="ABBRID0ECDBG" xlink:type="simple">ME</abbrev> 14982, <abbrev xmlns:xlink="http://www.w3.org/1999/xlink" xlink:title="Marzuki Effendi" id="ABBRID0EGDBG" xlink:type="simple">ME</abbrev> 15020, MZU.MOL.16.116.</p><p><bold>Distribution.</bold> Widespread in Borneo. Endemic to Borneo (<xref ref-type="bibr" rid="B31">Marzuki et al. 2021</xref>; <xref ref-type="bibr" rid="B57">Vermeulen and Liew 2022</xref>).</p><p><bold>Remarks.</bold> Among leaf-litter and plant debris at the base of limestone cliffs. Only empty shells were found.</p><p>
              <bold><italic><tp:taxon-name><tp:taxon-name-part taxon-name-part-type="genus" reg="Pincerna">Pincerna</tp:taxon-name-part><tp:taxon-name-part taxon-name-part-type="species" reg="globosa">globosa</tp:taxon-name-part></tp:taxon-name></italic> (H. Adams, 1871)</bold>
            </p><p>Figs <xref ref-type="fig" rid="F4">4B</xref>, <xref ref-type="fig" rid="F19">19A</xref></p><p><bold>Type locality.</bold> “Busan, near Sarawak, Borneo”.</p><p><bold>Material examined.</bold> Malaysia • Sarawak, Padawan, Gua Rumbang; <named-content xmlns:xlink="http://www.w3.org/1999/xlink" content-type="dwc:verbatimCoordinates" xlink:type="simple"><named-content content-type="geo-json" specific-use="{&#34;type&#34;:&#34;Point&#34;,&#34;coordinates&#34;:[110.261500,1.279500]}" id="NCID0E5EBG" xlink:type="simple">1°16.77'N, 110°15.69'E</named-content></named-content>; 2 Apr. 2016–28 Jun. 2023; N.S. Nasir, M.E Marzuki, J.Y. Lee, and M.Z Khalik leg.; <abbrev xmlns:xlink="http://www.w3.org/1999/xlink" xlink:title="Marzuki Effendi" id="ABBRID0EDFBG" xlink:type="simple">ME</abbrev> 14468, <abbrev xmlns:xlink="http://www.w3.org/1999/xlink" xlink:title="Marzuki Effendi" id="ABBRID0EHFBG" xlink:type="simple">ME</abbrev> 15018, MZU.MOL.16.109, MZU.MOL.22.135, MZU.MOL.23.139.</p><p><bold>Distribution.</bold> Scattered localities between Bau and Serian-Padawan limestone hills in western Sarawak to Niah, further to the north. Also found in Sabah and West Kalimantan. Endemic to Borneo (<xref ref-type="bibr" rid="B31">Marzuki et al. 2021</xref>; <xref ref-type="bibr" rid="B57">Vermeulen and Liew 2022</xref>).</p><p><bold>Remarks.</bold> Living snails were observed foraging on leaf surface of trees at the base of limestone cliffs.</p><p>
              <bold><italic><tp:taxon-name><tp:taxon-name-part taxon-name-part-type="genus" reg="Stomacosmethis">Stomacosmethis</tp:taxon-name-part><tp:taxon-name-part taxon-name-part-type="species" reg="hosei">hosei</tp:taxon-name-part></tp:taxon-name></italic> (Godwin-Austen, 1889)</bold>
            </p><p>Figs <xref ref-type="fig" rid="F4">4C</xref>, <xref ref-type="fig" rid="F19">19B</xref></p><p><bold>Type locality.</bold> “Busan Hills, Borneo”.</p><p><bold>Material examined.</bold> Malaysia • Sarawak, Padawan, Gua Rumbang; <named-content xmlns:xlink="http://www.w3.org/1999/xlink" content-type="dwc:verbatimCoordinates" xlink:type="simple"><named-content content-type="geo-json" specific-use="{&#34;type&#34;:&#34;Point&#34;,&#34;coordinates&#34;:[110.261500,1.279500]}" id="NCID0E6GBG" xlink:type="simple">1°16.77'N, 110°15.69'E</named-content></named-content>; 2 Apr. 2016–28 Jun. 2023; N.S. Nasir, M.E Marzuki, J.Y. Lee, and M.Z Khalik leg.; <abbrev xmlns:xlink="http://www.w3.org/1999/xlink" xlink:title="Marzuki Effendi" id="ABBRID0EEHBG" xlink:type="simple">ME</abbrev> 14469, <abbrev xmlns:xlink="http://www.w3.org/1999/xlink" xlink:title="Marzuki Effendi" id="ABBRID0EIHBG" xlink:type="simple">ME</abbrev> 14981, <abbrev xmlns:xlink="http://www.w3.org/1999/xlink" xlink:title="Marzuki Effendi" id="ABBRID0EMHBG" xlink:type="simple">ME</abbrev> 15019, MZU.MOL.16.108, MZU.MOL.22.136</p><p><bold>Distribution.</bold> Scattered localities between Bau and Serian-Padawan limestone hills in western Sarawak. Endemic to western Sarawak (<xref ref-type="bibr" rid="B31">Marzuki et al. 2021</xref>).</p><p><bold>Remarks.</bold> Living snails found on wet limestone surfaces covered with mosses. Empty shells were found among leaf litter at the base of limestone hills.</p><p>
              <bold>Family <tp:taxon-name><tp:taxon-name-part taxon-name-part-type="family">Assimineidae</tp:taxon-name-part></tp:taxon-name> H. Adams &amp; A. Adams, 1856</bold>
            </p><p>
              <bold><italic><tp:taxon-name><tp:taxon-name-part taxon-name-part-type="genus" reg="Solenomphala">Solenomphala</tp:taxon-name-part><tp:taxon-name-part taxon-name-part-type="species" reg="scalaris">scalaris</tp:taxon-name-part></tp:taxon-name></italic> (Heude, 1882)</bold>
            </p><p>Fig. <xref ref-type="fig" rid="F4">4D</xref></p><p><bold>Type locality.</bold> “Ad parietes humidos in civitate Chang-hai sat copiosa” [= Shanghai, China].</p><p><bold>Material examined.</bold> Malaysia • Sarawak, Padawan, Gua Rumbang; <named-content xmlns:xlink="http://www.w3.org/1999/xlink" content-type="dwc:verbatimCoordinates" xlink:type="simple"><named-content content-type="geo-json" specific-use="{&#34;type&#34;:&#34;Point&#34;,&#34;coordinates&#34;:[110.261500,1.279500]}" id="NCID0EGJBG" xlink:type="simple">1°16.77'N, 110°15.69'E</named-content></named-content>; 2 Sep. 2022; N.S. Nasir, M.E Marzuki, J.Y. Lee, and M.Z Khalik leg.; <abbrev xmlns:xlink="http://www.w3.org/1999/xlink" xlink:title="Marzuki Effendi" id="ABBRID0ELJBG" xlink:type="simple">ME</abbrev> 14512.</p><p><bold>Distribution.</bold> Widely distributed in Borneo. Also found in China and Peninsular Malaysia (<xref ref-type="bibr" rid="B31">Marzuki et al. 2021</xref>; <xref ref-type="bibr" rid="B57">Vermeulen and Liew 2022</xref>).</p><p><bold>Remarks.</bold> Only empty shells were found. An introduced species. Records show that it occurs in the damp areas around human settlements (<xref ref-type="bibr" rid="B8">Chan 1997</xref>).</p><p>
              <bold>Family <tp:taxon-name><tp:taxon-name-part taxon-name-part-type="family">Cyclophoridae</tp:taxon-name-part></tp:taxon-name> Gray, 1847</bold>
            </p><p>
              <bold><italic><tp:taxon-name><tp:taxon-name-part taxon-name-part-type="genus" reg="Craspedotropis">Craspedotropis</tp:taxon-name-part><tp:taxon-name-part taxon-name-part-type="species" reg="borneensis">borneensis</tp:taxon-name-part></tp:taxon-name></italic> (Godwin-Austen, 1889)</bold>
            </p><p>Figs <xref ref-type="fig" rid="F5">5A</xref>, <xref ref-type="fig" rid="F19">19C</xref></p><fig id="F5" position="float" orientation="portrait"><object-id xmlns:xlink="http://www.w3.org/1999/xlink" content-type="doi" xlink:type="simple">10.3897/zookeys.1198.116265.figure5</object-id><object-id xmlns:xlink="http://www.w3.org/1999/xlink" content-type="arpha" xlink:type="simple">DA2ED706-E936-5AFD-854C-6A6FEFEA775A</object-id><label>Figure 5.</label><caption><p><bold>A</bold><italic><tp:taxon-name><tp:taxon-name-part taxon-name-part-type="genus" reg="Craspedotropis">Craspedotropis</tp:taxon-name-part><tp:taxon-name-part taxon-name-part-type="species" reg="borneensis">borneensis</tp:taxon-name-part></tp:taxon-name></italic> (Godwin-Austen, 1889) MZU.MOL.22.137 <bold>B</bold><italic><tp:taxon-name><tp:taxon-name-part taxon-name-part-type="genus" reg="Cyclophorus">Cyclophorus</tp:taxon-name-part><tp:taxon-name-part taxon-name-part-type="species" reg="perdix">perdix</tp:taxon-name-part><tp:taxon-name-part taxon-name-part-type="subspecies" reg="borneensis">borneensis</tp:taxon-name-part></tp:taxon-name></italic> (Metcalfe, 1852) MZU.MOL.22.184 <bold>C</bold><italic><tp:taxon-name><tp:taxon-name-part taxon-name-part-type="genus" reg="Ditropopsis">Ditropopsis</tp:taxon-name-part><tp:taxon-name-part taxon-name-part-type="species" reg="everetti">everetti</tp:taxon-name-part></tp:taxon-name></italic> (E. A Smith, 1895) <abbrev xmlns:xlink="http://www.w3.org/1999/xlink" xlink:title="Marzuki Effendi" id="ABBRID0EZMBG" xlink:type="simple">ME</abbrev> 14467.</p></caption><graphic xmlns:xlink="http://www.w3.org/1999/xlink" xlink:href="zookeys-1198-295_article-116265__-g005.jpg" position="float" orientation="portrait" xlink:type="simple" id="oo_1034244.jpg"><uri content-type="original_file" xlink:type="simple">https://binary.pensoft.net/fig/1034244</uri></graphic></fig><p><bold>Type locality.</bold> “Busan Hills, Borneo” [= Jambusan Hills, Sarawak].</p><p><bold>Material examined.</bold> Malaysia • Sarawak, Padawan, Gua Rumbang; <named-content xmlns:xlink="http://www.w3.org/1999/xlink" content-type="dwc:verbatimCoordinates" xlink:type="simple"><named-content content-type="geo-json" specific-use="{&#34;type&#34;:&#34;Point&#34;,&#34;coordinates&#34;:[110.261500,1.279500]}" id="NCID0ENNBG" xlink:type="simple">1°16.77'N, 110°15.69'E</named-content></named-content>; 2 Sep. 2022–28 Jun. 2023; N.S. Nasir, M.E Marzuki, J.Y. Lee, and M.Z Khalik leg.; <abbrev xmlns:xlink="http://www.w3.org/1999/xlink" xlink:title="Marzuki Effendi" id="ABBRID0ESNBG" xlink:type="simple">ME</abbrev> 14980, <abbrev xmlns:xlink="http://www.w3.org/1999/xlink" xlink:title="Marzuki Effendi" id="ABBRID0EWNBG" xlink:type="simple">ME</abbrev> 15016. MZU.MOL.22.137, MZU.MOL.23.141.</p><p><bold>Distribution.</bold> Scattered localities between Bau and Serian-Padawan limestone hills in western Sarawak. Endemic to western Sarawak.</p><p><bold>Remarks.</bold> Living snails were found foraging on limestone surfaces and among leaf-litter and topsoil at the base of limestone cliffs. Living individuals of this species are always covered by dirt, which makes it difficult to be spotted.</p><p>
              <bold><italic><tp:taxon-name><tp:taxon-name-part taxon-name-part-type="genus" reg="Cyclophorus">Cyclophorus</tp:taxon-name-part><tp:taxon-name-part taxon-name-part-type="species" reg="perdix">perdix</tp:taxon-name-part><tp:taxon-name-part taxon-name-part-type="subspecies" reg="borneensis">borneensis</tp:taxon-name-part></tp:taxon-name></italic> (Metcalfe, 1852)</bold>
            </p><p>Fig. <xref ref-type="fig" rid="F5">5B</xref></p><p><bold>Type locality.</bold> “Borneo”.</p><p><bold>Material examined.</bold> Malaysia • Sarawak, Padawan, Gua Rumbang; <named-content xmlns:xlink="http://www.w3.org/1999/xlink" content-type="dwc:verbatimCoordinates" xlink:type="simple"><named-content content-type="geo-json" specific-use="{&#34;type&#34;:&#34;Point&#34;,&#34;coordinates&#34;:[110.261500,1.279500]}" id="NCID0EGPBG" xlink:type="simple">1°16.77'N, 110°15.69'E</named-content></named-content>; 2 Sep. 2022–28 Jun. 2023; N.S. Nasir, M.E Marzuki, J.Y. Lee, and M.Z Khalik leg.; <abbrev xmlns:xlink="http://www.w3.org/1999/xlink" xlink:title="Marzuki Effendi" id="ABBRID0ELPBG" xlink:type="simple">ME</abbrev> 14461, <abbrev xmlns:xlink="http://www.w3.org/1999/xlink" xlink:title="Marzuki Effendi" id="ABBRID0EPPBG" xlink:type="simple">ME</abbrev> 15010, MZU.MOL.22.184.</p><p><bold>Distribution.</bold> Widely distributed in Borneo and Sarawak but rare in Sabah (<xref ref-type="bibr" rid="B31">Marzuki et al. 2021</xref>; <xref ref-type="bibr" rid="B57">Vermeulen and Liew 2022</xref>). Also found in West Malaysia (<xref ref-type="bibr" rid="B49">Stoliczka 1872</xref>; <xref ref-type="bibr" rid="B33">Morgan 1885</xref>).</p><p><bold>Remarks.</bold> Among leaf-litter and plant debris at the base of limestone cliffs. Only empty shells were found.</p><p>
              <bold><italic><tp:taxon-name><tp:taxon-name-part taxon-name-part-type="genus" reg="Ditropopsis">Ditropopsis</tp:taxon-name-part><tp:taxon-name-part taxon-name-part-type="species" reg="everetti">everetti</tp:taxon-name-part></tp:taxon-name></italic> (E. A. Smith, 1895)</bold>
            </p><p>Fig. <xref ref-type="fig" rid="F5">5C</xref></p><p><bold>Type locality.</bold> “Rumbang, Sarawak” [= Rumbang Hills, Padawan, Sarawak].</p><p><bold>Material examined.</bold> Malaysia • Sarawak, Padawan, Gua Rumbang; <named-content xmlns:xlink="http://www.w3.org/1999/xlink" content-type="dwc:verbatimCoordinates" xlink:type="simple"><named-content content-type="geo-json" specific-use="{&#34;type&#34;:&#34;Point&#34;,&#34;coordinates&#34;:[110.261500,1.279500]}" id="NCID0ELRBG" xlink:type="simple">1°16.77'N, 110°15.69'E</named-content></named-content>; 2 Sep. 2022–28 Jun. 2023; N.S. Nasir, M.E Marzuki, J.Y. Lee, and M.Z Khalik leg.; <abbrev xmlns:xlink="http://www.w3.org/1999/xlink" xlink:title="Marzuki Effendi" id="ABBRID0EQRBG" xlink:type="simple">ME</abbrev> 14467, <abbrev xmlns:xlink="http://www.w3.org/1999/xlink" xlink:title="Marzuki Effendi" id="ABBRID0EURBG" xlink:type="simple">ME</abbrev> 15017.</p><p><bold>Distribution.</bold> Scattered localities between Bau and Serian-Padawan limestone hills in western Sarawak. Endemic to western Sarawak (<xref ref-type="bibr" rid="B31">Marzuki et al. 2021</xref>).</p><p><bold>Remarks.</bold> Among leaf-litter and plant debris at the base of limestone cliffs. Only empty shells were found.</p><p>
              <bold><italic><tp:taxon-name><tp:taxon-name-part taxon-name-part-type="genus" reg="Japonia">Japonia</tp:taxon-name-part><tp:taxon-name-part taxon-name-part-type="species" reg="barbata">barbata</tp:taxon-name-part></tp:taxon-name></italic> (L. Pfeiffer, 1855)</bold>
            </p><p>Fig. <xref ref-type="fig" rid="F6">6A</xref></p><p><bold>Type locality.</bold> “Borneo, Sarawak”.</p><p><bold>Material examined.</bold> Malaysia • Sarawak, Padawan, Gua Rumbang; <named-content xmlns:xlink="http://www.w3.org/1999/xlink" content-type="dwc:verbatimCoordinates" xlink:type="simple"><named-content content-type="geo-json" specific-use="{&#34;type&#34;:&#34;Point&#34;,&#34;coordinates&#34;:[110.261500,1.279500]}" id="NCID0EETBG" xlink:type="simple">1°16.77'N, 110°15.69'E</named-content></named-content>; 2 Sep. 2022–28 Jun. 2023; N.S. Nasir, M.E Marzuki, J.Y. Lee, and M.Z Khalik leg.; <abbrev xmlns:xlink="http://www.w3.org/1999/xlink" xlink:title="Marzuki Effendi" id="ABBRID0EJTBG" xlink:type="simple">ME</abbrev> 14464, <abbrev xmlns:xlink="http://www.w3.org/1999/xlink" xlink:title="Marzuki Effendi" id="ABBRID0ENTBG" xlink:type="simple">ME</abbrev> 15012, MZU.MOL.22.149.</p><p><bold>Distribution.</bold> Scattered localities between Bau and Serian-Padawan limestone hills in western Sarawak to Mukah, also in central Sarawak. Endemic to Sarawak (<xref ref-type="bibr" rid="B31">Marzuki et al. 2021</xref>).</p><p><bold>Remarks.</bold> Among leaf-litter and plant debris at the base of limestone cliffs. Only empty shells were found.</p><p>
              <bold><italic><tp:taxon-name><tp:taxon-name-part taxon-name-part-type="genus" reg="Japonia">Japonia</tp:taxon-name-part><tp:taxon-name-part taxon-name-part-type="species" reg="bauensis">bauensis</tp:taxon-name-part></tp:taxon-name></italic> Marzuki, Liew &amp; Mohd-Azlan, 2021</bold>
            </p><p>Fig. <xref ref-type="fig" rid="F6">6B</xref></p><fig id="F6" position="float" orientation="portrait"><object-id xmlns:xlink="http://www.w3.org/1999/xlink" content-type="doi" xlink:type="simple">10.3897/zookeys.1198.116265.figure6</object-id><object-id xmlns:xlink="http://www.w3.org/1999/xlink" content-type="arpha" xlink:type="simple">520F75B7-EABF-5BD9-AADE-DD9F1E89D732</object-id><label>Figure 6.</label><caption><p><bold>A</bold><italic><tp:taxon-name><tp:taxon-name-part taxon-name-part-type="genus" reg="Japonia">Japonia</tp:taxon-name-part><tp:taxon-name-part taxon-name-part-type="species" reg="barbata">barbata</tp:taxon-name-part></tp:taxon-name></italic> (L. Pfeiffer, 1855) MZU.MOL.22.149 <bold>B</bold><italic><tp:taxon-name><tp:taxon-name-part taxon-name-part-type="genus" reg="Japonia">Japonia</tp:taxon-name-part><tp:taxon-name-part taxon-name-part-type="species" reg="bauensis">bauensis</tp:taxon-name-part></tp:taxon-name></italic> Marzuki, Liew &amp; Mohd-Azlan, 2021 <abbrev xmlns:xlink="http://www.w3.org/1999/xlink" xlink:title="Marzuki Effendi" id="ABBRID0EUVBG" xlink:type="simple">ME</abbrev> 0014465 <bold>C</bold><italic><tp:taxon-name><tp:taxon-name-part taxon-name-part-type="genus" reg="Japonia">Japonia</tp:taxon-name-part><tp:taxon-name-part taxon-name-part-type="species" reg="borneensis">borneensis</tp:taxon-name-part></tp:taxon-name></italic> (E. A. Smith, 1893) MZU.MOL.22.155 <bold>D</bold><italic><tp:taxon-name><tp:taxon-name-part taxon-name-part-type="genus" reg="Japonia">Japonia</tp:taxon-name-part><tp:taxon-name-part taxon-name-part-type="species" reg="mundyana">mundyana</tp:taxon-name-part></tp:taxon-name></italic> (Godwin-Austen, 1889) MZU.MOL.22.133.</p></caption><graphic xmlns:xlink="http://www.w3.org/1999/xlink" xlink:href="zookeys-1198-295_article-116265__-g006.jpg" position="float" orientation="portrait" xlink:type="simple" id="oo_1034245.jpg"><uri content-type="original_file" xlink:type="simple">https://binary.pensoft.net/fig/1034245</uri></graphic></fig><p><bold>Type locality.</bold> “Bau and Serian-Padawan limestone hill clusters.”</p><p><bold>Material examined.</bold> Malaysia • Sarawak, Padawan, Gua Rumbang; <named-content xmlns:xlink="http://www.w3.org/1999/xlink" content-type="dwc:verbatimCoordinates" xlink:type="simple"><named-content content-type="geo-json" specific-use="{&#34;type&#34;:&#34;Point&#34;,&#34;coordinates&#34;:[110.261500,1.279500]}" id="NCID0ECXBG" xlink:type="simple">1°16.77'N, 110°15.69'E</named-content></named-content>; 2 Sep. 2022–28 Jun. 2023; N.S. Nasir, M.E Marzuki, J.Y. Lee, and M.Z Khalik leg.; <abbrev xmlns:xlink="http://www.w3.org/1999/xlink" xlink:title="Marzuki Effendi" id="ABBRID0EHXBG" xlink:type="simple">ME</abbrev> 14465, <abbrev xmlns:xlink="http://www.w3.org/1999/xlink" xlink:title="Marzuki Effendi" id="ABBRID0ELXBG" xlink:type="simple">ME</abbrev> 15013, MZU.MOL.22.156.</p><p><bold>Distribution.</bold> Scattered localities between Bau and Serian-Padawan limestone hills in Sarawak. Endemic to Sarawak (<xref ref-type="bibr" rid="B31">Marzuki et al. 2021</xref>).</p><p><bold>Remarks.</bold> Among leaf-litter and plant debris at the base of limestone cliffs. Only empty shells were found.</p><p>
              <bold><italic><tp:taxon-name><tp:taxon-name-part taxon-name-part-type="genus" reg="Japonia">Japonia</tp:taxon-name-part><tp:taxon-name-part taxon-name-part-type="species" reg="borneensis">borneensis</tp:taxon-name-part></tp:taxon-name></italic> (E. A. Smith, 1893)</bold>
            </p><p>Figs <xref ref-type="fig" rid="F6">6C</xref>, <xref ref-type="fig" rid="F19">19D</xref></p><p><bold>Type locality.</bold> “Westliches Borneo bei Bengkajang” [= Western Borneo near Bengkayang].</p><p><bold>Material examined.</bold> Malaysia • Sarawak, Padawan, Gua Rumbang; <named-content xmlns:xlink="http://www.w3.org/1999/xlink" content-type="dwc:verbatimCoordinates" xlink:type="simple"><named-content content-type="geo-json" specific-use="{&#34;type&#34;:&#34;Point&#34;,&#34;coordinates&#34;:[110.261500,1.279500]}" id="NCID0E6YBG" xlink:type="simple">1°16.77'N, 110°15.69'E</named-content></named-content>; 2 Apr. 2016–28 Jun. 2023; N.S. Nasir, M.E Marzuki, J.Y. Lee, and M.Z Khalik leg.; MZU.MOL.23.138, MZU.MOL.22.155, MZU.MOL.16.110.</p><p><bold>Distribution.</bold> Widely distributed in Borneo (<xref ref-type="bibr" rid="B57">Vermeulen and Liew 2022</xref>).</p><p><bold>Remarks.</bold> Living snails were found foraging in leaf-litter and plant debris at the base of limestone cliffs.</p><p>
              <bold><italic><tp:taxon-name><tp:taxon-name-part taxon-name-part-type="genus" reg="Japonia">Japonia</tp:taxon-name-part><tp:taxon-name-part taxon-name-part-type="species" reg="mundyana">mundyana</tp:taxon-name-part></tp:taxon-name></italic> (Godwin-Austen, 1889)</bold>
            </p><p>Fig. <xref ref-type="fig" rid="F6">6D</xref></p><p><bold>Type locality.</bold> “Busan Hills, Borneo” [= Jambusan Hills, Bau, Sarawak].</p><p><bold>Material examined.</bold> Malaysia • Sarawak, Padawan, Gua Rumbang; <named-content xmlns:xlink="http://www.w3.org/1999/xlink" content-type="dwc:verbatimCoordinates" xlink:type="simple"><named-content content-type="geo-json" specific-use="{&#34;type&#34;:&#34;Point&#34;,&#34;coordinates&#34;:[110.261500,1.279500]}" id="NCID0EQ1BG" xlink:type="simple">1°16.77'N, 110°15.69'E</named-content></named-content>; 2 Sep. 2022–28 Jun. 2023; N.S. Nasir, M.E Marzuki, J.Y. Lee, and M.Z Khalik leg.; <abbrev xmlns:xlink="http://www.w3.org/1999/xlink" xlink:title="Marzuki Effendi" id="ABBRID0EV1BG" xlink:type="simple">ME</abbrev> 15014, MZU.MOL.22.133.</p><p><bold>Distribution.</bold> Scattered localities between Bau and Serian-Padawan limestone hills in western Sarawak. Endemic to western Sarawak (<xref ref-type="bibr" rid="B31">Marzuki et al. 2021</xref>).</p><p><bold>Remarks.</bold> Living snail was observed foraging on leaf surface of plants at the base of limestone cliffs.</p><p>
              <bold><italic><tp:taxon-name><tp:taxon-name-part taxon-name-part-type="genus" reg="Leptopoma">Leptopoma</tp:taxon-name-part><tp:taxon-name-part taxon-name-part-type="species" reg="sericatum">sericatum</tp:taxon-name-part></tp:taxon-name></italic> (L. Pfeiffer, 1851)</bold>
            </p><p>Fig. <xref ref-type="fig" rid="F7">7A</xref></p><fig id="F7" position="float" orientation="portrait"><object-id xmlns:xlink="http://www.w3.org/1999/xlink" content-type="doi" xlink:type="simple">10.3897/zookeys.1198.116265.figure7</object-id><object-id xmlns:xlink="http://www.w3.org/1999/xlink" content-type="arpha" xlink:type="simple">7D23E337-425B-58E2-81E1-949DC0C8F149</object-id><label>Figure 7.</label><caption><p><bold>A</bold><italic><tp:taxon-name><tp:taxon-name-part taxon-name-part-type="genus" reg="Leptopoma">Leptopoma</tp:taxon-name-part><tp:taxon-name-part taxon-name-part-type="species" reg="sericatum">sericatum</tp:taxon-name-part></tp:taxon-name></italic> (L. Pfeiffer, 1851) MZU. MOL.23.135 <bold>B</bold><italic><tp:taxon-name><tp:taxon-name-part taxon-name-part-type="genus" reg="Opisthoporus">Opisthoporus</tp:taxon-name-part><tp:taxon-name-part taxon-name-part-type="species" reg="biciliatus">biciliatus</tp:taxon-name-part></tp:taxon-name></italic> (Mousson, 1849) <abbrev xmlns:xlink="http://www.w3.org/1999/xlink" xlink:title="Marzuki Effendi" id="ABBRID0E33BG" xlink:type="simple">ME</abbrev> 14463 <bold>C</bold><italic><tp:taxon-name><tp:taxon-name-part taxon-name-part-type="genus" reg="Pterocyclos">Pterocyclos</tp:taxon-name-part><tp:taxon-name-part taxon-name-part-type="species" reg="tenuilabiatus">tenuilabiatus</tp:taxon-name-part></tp:taxon-name></italic> (Metcalfe, 1852) MZU.MOL.22.129.</p></caption><graphic xmlns:xlink="http://www.w3.org/1999/xlink" xlink:href="zookeys-1198-295_article-116265__-g007.jpg" position="float" orientation="portrait" xlink:type="simple" id="oo_1034246.jpg"><uri content-type="original_file" xlink:type="simple">https://binary.pensoft.net/fig/1034246</uri></graphic></fig><p><bold>Type locality.</bold> “Borneo”.</p><p><bold>Material examined.</bold> Malaysia • Sarawak, Padawan, Gua Rumbang; <named-content xmlns:xlink="http://www.w3.org/1999/xlink" content-type="dwc:verbatimCoordinates" xlink:type="simple"><named-content content-type="geo-json" specific-use="{&#34;type&#34;:&#34;Point&#34;,&#34;coordinates&#34;:[110.261500,1.279500]}" id="NCID0E44BG" xlink:type="simple">1°16.77'N, 110°15.69'E</named-content></named-content>; 28 Jun. 2023; N.S. Nasir, M.E Marzuki, J.Y. Lee, and M.Z Khalik leg.; <abbrev xmlns:xlink="http://www.w3.org/1999/xlink" xlink:title="Marzuki Effendi" id="ABBRID0EC5BG" xlink:type="simple">ME</abbrev> 15015, MZU.MOL.23.135.</p><p><bold>Distribution.</bold> Widely distributed in Borneo (<xref ref-type="bibr" rid="B31">Marzuki et al. 2021</xref>; <xref ref-type="bibr" rid="B57">Vermeulen and Liew 2022</xref>).</p><p><bold>Remarks.</bold> Among leaf-litter and plant debris at the base of limestone cliffs. Only empty shells were found.</p><p>
              <bold><italic><tp:taxon-name><tp:taxon-name-part taxon-name-part-type="genus" reg="Opisthoporus">Opisthoporus</tp:taxon-name-part><tp:taxon-name-part taxon-name-part-type="species" reg="biciliatus">biciliatus</tp:taxon-name-part></tp:taxon-name></italic> (Mousson, 1849)</bold>
            </p><p>Figs <xref ref-type="fig" rid="F7">7B</xref>, <xref ref-type="fig" rid="F20">20A</xref></p><p><bold>Type locality.</bold> “Java” [= Borneo (<xref ref-type="bibr" rid="B32">Metcalfe 1852</xref>].</p><p><bold>Material examined.</bold> Malaysia • Sarawak, Padawan, Gua Rumbang; <named-content xmlns:xlink="http://www.w3.org/1999/xlink" content-type="dwc:verbatimCoordinates" xlink:type="simple"><named-content content-type="geo-json" specific-use="{&#34;type&#34;:&#34;Point&#34;,&#34;coordinates&#34;:[110.261500,1.279500]}" id="NCID0E56BG" xlink:type="simple">1°16.77'N, 110°15.69'E</named-content></named-content>; 2 Sep. 2022–28 Jun. 2023; N.S. Nasir, M.E Marzuki, J.Y. Lee, and M.Z Khalik leg.; <abbrev xmlns:xlink="http://www.w3.org/1999/xlink" xlink:title="Marzuki Effendi" id="ABBRID0EEAAI" xlink:type="simple">ME</abbrev> 14463, <abbrev xmlns:xlink="http://www.w3.org/1999/xlink" xlink:title="Marzuki Effendi" id="ABBRID0EIAAI" xlink:type="simple">ME</abbrev> 14979, <abbrev xmlns:xlink="http://www.w3.org/1999/xlink" xlink:title="Marzuki Effendi" id="ABBRID0EMAAI" xlink:type="simple">ME</abbrev> 15011, MZU.MOL.22.152.</p><p><bold>Distribution.</bold> Scattered localities between Bau and Serian-Padawan limestone hills in western Sarawak to Mukah, also in central Sarawak. Endemic to Sarawak (<xref ref-type="bibr" rid="B31">Marzuki et al. 2021</xref>).</p><p><bold>Remarks.</bold> Among leaf-litter and plant debris at the base of limestone cliffs. Only empty shells were found.</p><p>
              <bold><italic><tp:taxon-name><tp:taxon-name-part taxon-name-part-type="genus" reg="Pterocyclos">Pterocyclos</tp:taxon-name-part><tp:taxon-name-part taxon-name-part-type="species" reg="tenuilabiatus">tenuilabiatus</tp:taxon-name-part></tp:taxon-name></italic> (Metcalfe, 1852)</bold>
            </p><p>Fig. <xref ref-type="fig" rid="F7">7C</xref></p><p><bold>Type locality.</bold> “Borneo”.</p><p><bold>Material examined.</bold> Malaysia • Sarawak, Padawan, Gua Rumbang; <named-content xmlns:xlink="http://www.w3.org/1999/xlink" content-type="dwc:verbatimCoordinates" xlink:type="simple"><named-content content-type="geo-json" specific-use="{&#34;type&#34;:&#34;Point&#34;,&#34;coordinates&#34;:[110.261500,1.279500]}" id="NCID0E3BAI" xlink:type="simple">1°16.77'N, 110°15.69'E</named-content></named-content>; 2 Sep. 2022; N.S. Nasir, M.E Marzuki, J.Y. Lee, and M.Z Khalik leg.; <abbrev xmlns:xlink="http://www.w3.org/1999/xlink" xlink:title="Marzuki Effendi" id="ABBRID0EBCAI" xlink:type="simple">ME</abbrev> 14462, <abbrev xmlns:xlink="http://www.w3.org/1999/xlink" xlink:title="Marzuki Effendi" id="ABBRID0EFCAI" xlink:type="simple">ME</abbrev> 14978, MZU.MOL.22.129.</p><p><bold>Distribution.</bold> Widely distributed in Borneo. Endemic to Borneo (<xref ref-type="bibr" rid="B31">Marzuki et al. 2021</xref>; <xref ref-type="bibr" rid="B57">Vermeulen and Liew 2022</xref>).</p><p><bold>Remarks.</bold> Among leaf-litter and plant debris at the base of limestone cliffs. Only empty shells were found.</p><p>
              <bold>Family <tp:taxon-name><tp:taxon-name-part taxon-name-part-type="family">Diplommatinidae</tp:taxon-name-part></tp:taxon-name> L. Pfeiffer, 1856</bold>
            </p><p>
              <bold><italic><tp:taxon-name><tp:taxon-name-part taxon-name-part-type="genus" reg="Diplommatina">Diplommatina</tp:taxon-name-part><tp:taxon-name-part taxon-name-part-type="species" reg="adversa">adversa</tp:taxon-name-part></tp:taxon-name></italic> (H. Adams &amp; A. Adams, 1851)</bold>
            </p><p>Figs <xref ref-type="fig" rid="F8">8A</xref>, <xref ref-type="fig" rid="F20">20B</xref></p><fig id="F8" position="float" orientation="portrait"><object-id xmlns:xlink="http://www.w3.org/1999/xlink" content-type="doi" xlink:type="simple">10.3897/zookeys.1198.116265.figure8</object-id><object-id xmlns:xlink="http://www.w3.org/1999/xlink" content-type="arpha" xlink:type="simple">B54D1B97-BF9E-5292-8AAB-2E52019EAAC3</object-id><label>Figure 8.</label><caption><p><bold>A</bold><italic><tp:taxon-name><tp:taxon-name-part taxon-name-part-type="genus" reg="Diplommatina">Diplommatina</tp:taxon-name-part><tp:taxon-name-part taxon-name-part-type="species" reg="adversa">adversa</tp:taxon-name-part></tp:taxon-name></italic> (H. Adams &amp; A. Adams, 1851) <abbrev xmlns:xlink="http://www.w3.org/1999/xlink" xlink:title="Marzuki Effendi" id="ABBRID0EREAI" xlink:type="simple">ME</abbrev> 14476 <bold>B</bold><italic><tp:taxon-name><tp:taxon-name-part taxon-name-part-type="genus" reg="Diplommatina">Diplommatina</tp:taxon-name-part><tp:taxon-name-part taxon-name-part-type="species" reg="baritensis">baritensis</tp:taxon-name-part></tp:taxon-name></italic> E. A. Smith, 1893 <abbrev xmlns:xlink="http://www.w3.org/1999/xlink" xlink:title="Marzuki Effendi" id="ABBRID0ECFAI" xlink:type="simple">ME</abbrev> 14472 <bold>C</bold><italic><tp:taxon-name><tp:taxon-name-part taxon-name-part-type="genus" reg="Diplommatina">Diplommatina</tp:taxon-name-part><tp:taxon-name-part taxon-name-part-type="species" reg="concinna">concinna</tp:taxon-name-part></tp:taxon-name></italic> H. Adams, 1872 <abbrev xmlns:xlink="http://www.w3.org/1999/xlink" xlink:title="Marzuki Effendi" id="ABBRID0ETFAI" xlink:type="simple">ME</abbrev> 14473 <bold>D</bold><italic><tp:taxon-name><tp:taxon-name-part taxon-name-part-type="genus" reg="Diplommatina">Diplommatina</tp:taxon-name-part><tp:taxon-name-part taxon-name-part-type="species" reg="maduana">maduana</tp:taxon-name-part><tp:taxon-name-part taxon-name-part-type="subspecies" reg="maduana">maduana</tp:taxon-name-part></tp:taxon-name></italic> Laidlaw, 1949 <abbrev xmlns:xlink="http://www.w3.org/1999/xlink" xlink:title="Marzuki Effendi" id="ABBRID0EIGAI" xlink:type="simple">ME</abbrev> 14474 <bold>E</bold><italic><tp:taxon-name><tp:taxon-name-part taxon-name-part-type="genus" reg="Diplommatina">Diplommatina</tp:taxon-name-part><tp:taxon-name-part taxon-name-part-type="species" reg="rumbangensis">rumbangensis</tp:taxon-name-part></tp:taxon-name></italic> sp. nov. holotype MZU.MOL.22.132 <bold>F</bold><italic><tp:taxon-name><tp:taxon-name-part taxon-name-part-type="genus" reg="Diplommatina">Diplommatina</tp:taxon-name-part><tp:taxon-name-part taxon-name-part-type="species" reg="subglaber">subglaber</tp:taxon-name-part><tp:taxon-name-part taxon-name-part-type="subspecies" reg="subisensis">subisensis</tp:taxon-name-part></tp:taxon-name></italic> (Vermeulen, 1993) <abbrev xmlns:xlink="http://www.w3.org/1999/xlink" xlink:title="Marzuki Effendi" id="ABBRID0EKHAI" xlink:type="simple">ME</abbrev> 14475.</p></caption><graphic xmlns:xlink="http://www.w3.org/1999/xlink" xlink:href="zookeys-1198-295_article-116265__-g008.jpg" position="float" orientation="portrait" xlink:type="simple" id="oo_1034247.jpg"><uri content-type="original_file" xlink:type="simple">https://binary.pensoft.net/fig/1034247</uri></graphic></fig><p><bold>Type locality.</bold> “Singapore”.</p><p><bold>Material examined.</bold> Malaysia • Sarawak, Padawan, Gua Rumbang; <named-content xmlns:xlink="http://www.w3.org/1999/xlink" content-type="dwc:verbatimCoordinates" xlink:type="simple"><named-content content-type="geo-json" specific-use="{&#34;type&#34;:&#34;Point&#34;,&#34;coordinates&#34;:[110.261500,1.279500]}" id="NCID0E5HAI" xlink:type="simple">1°16.77'N, 110°15.69'E</named-content></named-content>; 2 Sep. 2022–28 Jun. 2023; N.S. Nasir, M.E Marzuki, J.Y. Lee, and M.Z Khalik leg.; <abbrev xmlns:xlink="http://www.w3.org/1999/xlink" xlink:title="Marzuki Effendi" id="ABBRID0EDIAI" xlink:type="simple">ME</abbrev> 14476, MZU.MOL.22.140, MZU.MOL.23.140.</p><p><bold>Distribution.</bold> Scattered localities between Bau and Serian-Padawan limestone hills in western Sarawak. In Sabah found in Ulu Segama only (<xref ref-type="bibr" rid="B31">Marzuki et al. 2021</xref>; <xref ref-type="bibr" rid="B57">Vermeulen and Liew 2022</xref>). Also found in West Malaysia and Singapore (<xref ref-type="bibr" rid="B25">Laidlaw 1949</xref>).</p><p><bold>Remarks.</bold> Living snails were found foraging in leaf-litter and plant debris at the base of limestone cliffs.</p><p>
              <bold><italic><tp:taxon-name><tp:taxon-name-part taxon-name-part-type="genus" reg="Diplommatina">Diplommatina</tp:taxon-name-part><tp:taxon-name-part taxon-name-part-type="species" reg="baritensis">baritensis</tp:taxon-name-part></tp:taxon-name></italic> E. A Smith, 1893</bold>
            </p><p>Figs <xref ref-type="fig" rid="F8">8B</xref>, <xref ref-type="fig" rid="F20">20C</xref></p><p><bold>Type locality.</bold> “Barit Mountain, N.W. Borneo”.</p><p><bold>Material examined.</bold> Malaysia • Sarawak, Padawan, Gua Rumbang; <named-content xmlns:xlink="http://www.w3.org/1999/xlink" content-type="dwc:verbatimCoordinates" xlink:type="simple"><named-content content-type="geo-json" specific-use="{&#34;type&#34;:&#34;Point&#34;,&#34;coordinates&#34;:[110.261500,1.279500]}" id="NCID0E6JAI" xlink:type="simple">1°16.77'N, 110°15.69'E</named-content></named-content>; 2 Sep. 2022–28 Jun. 2023; N.S. Nasir, M.E Marzuki, J.Y. Lee, and M.Z Khalik leg.; <abbrev xmlns:xlink="http://www.w3.org/1999/xlink" xlink:title="Marzuki Effendi" id="ABBRID0EEKAI" xlink:type="simple">ME</abbrev> 14472, <abbrev xmlns:xlink="http://www.w3.org/1999/xlink" xlink:title="Marzuki Effendi" id="ABBRID0EIKAI" xlink:type="simple">ME</abbrev> 14984, <abbrev xmlns:xlink="http://www.w3.org/1999/xlink" xlink:title="Marzuki Effendi" id="ABBRID0EMKAI" xlink:type="simple">ME</abbrev> 15022, MZU.MOL.22.169, MZU.MOL.23.137.</p><p><bold>Distribution.</bold> Scattered localities between Padawan limestone hills at western Sarawak and Mulu limestone hills in northern Sarawak (<xref ref-type="bibr" rid="B48">Smith 1895</xref>; <xref ref-type="bibr" rid="B52">Vermeulen 1993</xref>).</p><p><bold>Remarks.</bold> Living snails were found foraging in leaf-litter and plant debris at the base of limestone cliffs.</p><p>
              <bold><italic><tp:taxon-name><tp:taxon-name-part taxon-name-part-type="genus" reg="Diplommatina">Diplommatina</tp:taxon-name-part><tp:taxon-name-part taxon-name-part-type="species" reg="concinna">concinna</tp:taxon-name-part></tp:taxon-name></italic> H. Adams, 1872</bold>
            </p><p>Fig. <xref ref-type="fig" rid="F8">8C</xref></p><p><bold>Type locality.</bold> “Borneo”.</p><p><bold>Material examined.</bold> Malaysia • Sarawak, Padawan, Gua Rumbang; <named-content xmlns:xlink="http://www.w3.org/1999/xlink" content-type="dwc:verbatimCoordinates" xlink:type="simple"><named-content content-type="geo-json" specific-use="{&#34;type&#34;:&#34;Point&#34;,&#34;coordinates&#34;:[110.261500,1.279500]}" id="NCID0EAMAI" xlink:type="simple">1°16.77'N, 110°15.69'E</named-content></named-content>; 2 Sep. 2022; N.S. Nasir, M.E Marzuki, J.Y. Lee, and M.Z Khalik leg.; <abbrev xmlns:xlink="http://www.w3.org/1999/xlink" xlink:title="Marzuki Effendi" id="ABBRID0EFMAI" xlink:type="simple">ME</abbrev> 14473, MZU.MOL.22.83.</p><p><bold>Distribution.</bold> Scattered localities between Bau and Serian-Padawan limestone hills in western Sarawak to Niah, in northern Sarawak. Also found in Bunguran, Indonesia (<xref ref-type="bibr" rid="B31">Marzuki et al. 2021</xref>) and Singapore (<xref ref-type="bibr" rid="B9">Chan 2020</xref>).</p><p><bold>Remarks.</bold> Living snails were found foraging in leaf-litter and plant debris at the base of limestone cliffs.</p><p>
              <bold><italic><tp:taxon-name><tp:taxon-name-part taxon-name-part-type="genus" reg="Diplommatina">Diplommatina</tp:taxon-name-part><tp:taxon-name-part taxon-name-part-type="species" reg="maduana">maduana</tp:taxon-name-part><tp:taxon-name-part taxon-name-part-type="subspecies" reg="maduana">maduana</tp:taxon-name-part></tp:taxon-name></italic> Laidlaw, 1949</bold>
            </p><p>Fig. <xref ref-type="fig" rid="F8">8D</xref></p><p><bold>Type locality.</bold> “Gua Madu, Kelantan”.</p><p><bold>Material examined.</bold> Malaysia • Sarawak, Padawan, Gua Rumbang; <named-content xmlns:xlink="http://www.w3.org/1999/xlink" content-type="dwc:verbatimCoordinates" xlink:type="simple"><named-content content-type="geo-json" specific-use="{&#34;type&#34;:&#34;Point&#34;,&#34;coordinates&#34;:[110.261500,1.279500]}" id="NCID0E4NAI" xlink:type="simple">1°16.77'N, 110°15.69'E</named-content></named-content>; 2 Sep. 2022–28 Jun. 2023; N.S. Nasir, M.E Marzuki, J.Y. Lee, and M.Z Khalik leg.; <abbrev xmlns:xlink="http://www.w3.org/1999/xlink" xlink:title="Marzuki Effendi" id="ABBRID0ECOAI" xlink:type="simple">ME</abbrev> 14474, <abbrev xmlns:xlink="http://www.w3.org/1999/xlink" xlink:title="Marzuki Effendi" id="ABBRID0EGOAI" xlink:type="simple">ME</abbrev> 15023, MZU.MOL.22.190.</p><p><bold>Distribution.</bold> Scattered localities between Bau and Serian-Padawan limestone hills in western Sarawak to Mulu hills in northern Sarawak (<xref ref-type="bibr" rid="B31">Marzuki et al. 2021</xref>). Also found in West Malaysia (<xref ref-type="bibr" rid="B25">Laidlaw 1949</xref>).</p><p><bold>Remarks.</bold> Living snails were found foraging in leaf-litter and plant debris at the base of limestone cliffs.</p><p>
              <bold><italic><tp:taxon-name><tp:taxon-name-part taxon-name-part-type="genus" reg="Diplommatina">Diplommatina</tp:taxon-name-part><tp:taxon-name-part taxon-name-part-type="species" reg="subglaber">subglaber</tp:taxon-name-part><tp:taxon-name-part taxon-name-part-type="subspecies" reg="subisensis">subisensis</tp:taxon-name-part></tp:taxon-name></italic> (Vermeulen, 1993)</bold>
            </p><p>Fig. <xref ref-type="fig" rid="F8">8F</xref></p><p><bold>Type locality.</bold> “Sarawak 4<sup>th</sup> Div.: G. Subis (Batu Niah)”.</p><p><bold>Material examined.</bold> Malaysia • Sarawak, Padawan, Gua Rumbang; <named-content xmlns:xlink="http://www.w3.org/1999/xlink" content-type="dwc:verbatimCoordinates" xlink:type="simple"><named-content content-type="geo-json" specific-use="{&#34;type&#34;:&#34;Point&#34;,&#34;coordinates&#34;:[110.261500,1.279500]}" id="NCID0EAQAI" xlink:type="simple">1°16.77'N, 110°15.69'E</named-content></named-content>; 2 Sep. 2022; N.S. Nasir, M.E Marzuki, J.Y. Lee, and M.Z Khalik leg.; <abbrev xmlns:xlink="http://www.w3.org/1999/xlink" xlink:title="Marzuki Effendi" id="ABBRID0EFQAI" xlink:type="simple">ME</abbrev> 14475.</p><p><bold>Distribution.</bold> Scattered localities between Padawan limestone hills in western Sarawak and Niah limestone hills in northern Sarawak (<xref ref-type="bibr" rid="B52">Vermeulen 1993</xref>, <xref ref-type="bibr" rid="B54">1996</xref>).</p><p><bold>Remarks.</bold> Among leaf-litter and plant debris at the base of limestone cliffs. Only empty shells were found.</p><p>
              <bold><italic><tp:taxon-name><tp:taxon-name-part taxon-name-part-type="genus" reg="Opisthostoma">Opisthostoma</tp:taxon-name-part><tp:taxon-name-part taxon-name-part-type="species" reg="brachyacrum">brachyacrum</tp:taxon-name-part><tp:taxon-name-part taxon-name-part-type="subspecies" reg="lambii">lambii</tp:taxon-name-part></tp:taxon-name></italic> (Vermeulen, 1991)</bold>
            </p><p>Fig. <xref ref-type="fig" rid="F9">9A</xref></p><fig id="F9" position="float" orientation="portrait"><object-id xmlns:xlink="http://www.w3.org/1999/xlink" content-type="doi" xlink:type="simple">10.3897/zookeys.1198.116265.figure9</object-id><object-id xmlns:xlink="http://www.w3.org/1999/xlink" content-type="arpha" xlink:type="simple">06BD4D83-0122-5B07-9999-348B8E305DBB</object-id><label>Figure 9.</label><caption><p><bold>A</bold><italic><tp:taxon-name><tp:taxon-name-part taxon-name-part-type="genus" reg="Opisthostoma">Opisthostoma</tp:taxon-name-part><tp:taxon-name-part taxon-name-part-type="species" reg="brachyacrum">brachyacrum</tp:taxon-name-part><tp:taxon-name-part taxon-name-part-type="subspecies" reg="lambii">lambii</tp:taxon-name-part></tp:taxon-name></italic> Vermeulen, 1991 <abbrev xmlns:xlink="http://www.w3.org/1999/xlink" xlink:title="Marzuki Effendi" id="ABBRID0ELSAI" xlink:type="simple">ME</abbrev> 14480 <bold>B</bold><italic><tp:taxon-name><tp:taxon-name-part taxon-name-part-type="genus" reg="Opisthostoma">Opisthostoma</tp:taxon-name-part><tp:taxon-name-part taxon-name-part-type="species" reg="tridens">tridens</tp:taxon-name-part></tp:taxon-name></italic> Vermeulen, 1991 <abbrev xmlns:xlink="http://www.w3.org/1999/xlink" xlink:title="Marzuki Effendi" id="ABBRID0E3SAI" xlink:type="simple">ME</abbrev> 14481 <bold>C</bold><italic><tp:taxon-name><tp:taxon-name-part taxon-name-part-type="genus" reg="Plectostoma">Plectostoma</tp:taxon-name-part><tp:taxon-name-part taxon-name-part-type="species" reg="anisopterum">anisopterum</tp:taxon-name-part></tp:taxon-name></italic> (Vermeulen, 1994) <abbrev xmlns:xlink="http://www.w3.org/1999/xlink" xlink:title="Marzuki Effendi" id="ABBRID0ENTAI" xlink:type="simple">ME</abbrev> 14479 <bold>D</bold><italic><tp:taxon-name><tp:taxon-name-part taxon-name-part-type="genus" reg="Plectostoma">Plectostoma</tp:taxon-name-part><tp:taxon-name-part taxon-name-part-type="species" reg="austeni">austeni</tp:taxon-name-part></tp:taxon-name></italic> (E. A. Smith, 1894a) <abbrev xmlns:xlink="http://www.w3.org/1999/xlink" xlink:title="Marzuki Effendi" id="ABBRID0E5TAI" xlink:type="simple">ME</abbrev> 14478 Gua Rumbang <bold>E</bold><italic><tp:taxon-name><tp:taxon-name-part taxon-name-part-type="genus" reg="Plectostoma">Plectostoma</tp:taxon-name-part><tp:taxon-name-part taxon-name-part-type="species" reg="pumilio">pumilio</tp:taxon-name-part></tp:taxon-name></italic> (E. A. Smith, 1894a) <abbrev xmlns:xlink="http://www.w3.org/1999/xlink" xlink:title="Marzuki Effendi" id="ABBRID0EPUAI" xlink:type="simple">ME</abbrev> 14477.</p></caption><graphic xmlns:xlink="http://www.w3.org/1999/xlink" xlink:href="zookeys-1198-295_article-116265__-g009.jpg" position="float" orientation="portrait" xlink:type="simple" id="oo_1034248.jpg"><uri content-type="original_file" xlink:type="simple">https://binary.pensoft.net/fig/1034248</uri></graphic></fig><p><bold>Type locality.</bold> “Sarawak 1<sup>st</sup> Div.: W of Kpg. Lobang Batu 12.5 km S of Tebakang”.</p><p><bold>Material examined.</bold> Malaysia • Sarawak, Padawan, Gua Rumbang; <named-content xmlns:xlink="http://www.w3.org/1999/xlink" content-type="dwc:verbatimCoordinates" xlink:type="simple"><named-content content-type="geo-json" specific-use="{&#34;type&#34;:&#34;Point&#34;,&#34;coordinates&#34;:[110.261500,1.279500]}" id="NCID0EFVAI" xlink:type="simple">1°16.77'N, 110°15.69'E</named-content></named-content>; 2 Sep. 2022–28 Jun. 2023; N.S. Nasir, M.E Marzuki, J.Y. Lee, and M.Z Khalik leg.; <abbrev xmlns:xlink="http://www.w3.org/1999/xlink" xlink:title="Marzuki Effendi" id="ABBRID0EKVAI" xlink:type="simple">ME</abbrev> 14480, <abbrev xmlns:xlink="http://www.w3.org/1999/xlink" xlink:title="Marzuki Effendi" id="ABBRID0EOVAI" xlink:type="simple">ME</abbrev> 15027, MZU.MOL.22.211.</p><p><bold>Distribution.</bold> Scattered localities between Bau and Serian-Padawan limestone hills in western Sarawak. Also found in Sabah. Endemic to Borneo (<xref ref-type="bibr" rid="B31">Marzuki et al. 2021</xref>).</p><p><bold>Remarks.</bold> Living snails were found foraging in leaf-litter and plant debris at the base of limestone cliffs.</p><p>
              <bold><italic><tp:taxon-name><tp:taxon-name-part taxon-name-part-type="genus" reg="Opisthostoma">Opisthostoma</tp:taxon-name-part><tp:taxon-name-part taxon-name-part-type="species" reg="tridens">tridens</tp:taxon-name-part></tp:taxon-name></italic> Vermeulen, 1991</bold>
            </p><p>Fig. <xref ref-type="fig" rid="F9">9B</xref></p><p><bold>Type locality.</bold> “Sarawak 1<sup>st</sup> Div.: Kpg. Beratok along road Kuching-Serian”.</p><p><bold>Material examined.</bold> Malaysia • Sarawak, Padawan, Gua Rumbang; <named-content xmlns:xlink="http://www.w3.org/1999/xlink" content-type="dwc:verbatimCoordinates" xlink:type="simple"><named-content content-type="geo-json" specific-use="{&#34;type&#34;:&#34;Point&#34;,&#34;coordinates&#34;:[110.261500,1.279500]}" id="NCID0EAXAI" xlink:type="simple">1°16.77'N, 110°15.69'E</named-content></named-content>; 2 Sep. 2022–28 Jun. 2023; N.S. Nasir, M.E Marzuki, J.Y. Lee, and M.Z Khalik leg.; <abbrev xmlns:xlink="http://www.w3.org/1999/xlink" xlink:title="Marzuki Effendi" id="ABBRID0EFXAI" xlink:type="simple">ME</abbrev> 14481, <abbrev xmlns:xlink="http://www.w3.org/1999/xlink" xlink:title="Marzuki Effendi" id="ABBRID0EJXAI" xlink:type="simple">ME</abbrev> 15028, MZU.MOL.22.443.</p><p><bold>Distribution.</bold> Scattered localities between Bau and Serian-Padawan limestone hills in western Sarawak. Endemic to western Sarawak region (<xref ref-type="bibr" rid="B31">Marzuki et al. 2021</xref>).</p><p><bold>Remarks.</bold> Living snails found on wet vertical limestone surfaces covered with mosses.</p><p>
              <bold><italic><tp:taxon-name><tp:taxon-name-part taxon-name-part-type="genus" reg="Plectostoma">Plectostoma</tp:taxon-name-part><tp:taxon-name-part taxon-name-part-type="species" reg="anisopterum">anisopterum</tp:taxon-name-part></tp:taxon-name></italic> (Vermeulen, 1994)</bold>
            </p><p>Figs <xref ref-type="fig" rid="F9">9C</xref>, <xref ref-type="fig" rid="F20">20D</xref></p><p><bold>Type locality.</bold> “G. Saak 1 mile W. of Begu, 24 miles S. of Kuching”.</p><p><bold>Material examined.</bold> Malaysia • Sarawak, Padawan, Gua Rumbang; <named-content xmlns:xlink="http://www.w3.org/1999/xlink" content-type="dwc:verbatimCoordinates" xlink:type="simple"><named-content content-type="geo-json" specific-use="{&#34;type&#34;:&#34;Point&#34;,&#34;coordinates&#34;:[110.261500,1.279500]}" id="NCID0E4YAI" xlink:type="simple">1°16.77'N, 110°15.69'E</named-content></named-content>; 2 Apr. 2016–28 Jun. 2023; N.S. Nasir, M.E Marzuki, J.Y. Lee, and M.Z Khalik leg.; <abbrev xmlns:xlink="http://www.w3.org/1999/xlink" xlink:title="Marzuki Effendi" id="ABBRID0ECZAI" xlink:type="simple">ME</abbrev> 14479, <abbrev xmlns:xlink="http://www.w3.org/1999/xlink" xlink:title="Marzuki Effendi" id="ABBRID0EGZAI" xlink:type="simple">ME</abbrev> 14987, <abbrev xmlns:xlink="http://www.w3.org/1999/xlink" xlink:title="Marzuki Effendi" id="ABBRID0EKZAI" xlink:type="simple">ME</abbrev> 15026, MZU.MOL.16.112, MZU.MOL.22.134, MZU.MOL.23.142.</p><p><bold>Distribution.</bold> Scattered localities in Serian-Padawan limestone hills in western Sarawak. Endemic to western Sarawak (<xref ref-type="bibr" rid="B53">Vermeulen 1994</xref>).</p><p><bold>Remarks.</bold> Living snails found on wet vertical limestone surfaces covered with mosses. It can also be found among boulders.</p><p>
              <bold><italic><tp:taxon-name><tp:taxon-name-part taxon-name-part-type="genus" reg="Plectostoma">Plectostoma</tp:taxon-name-part><tp:taxon-name-part taxon-name-part-type="species" reg="austeni">austeni</tp:taxon-name-part></tp:taxon-name></italic> (E. A. Smith, 1894a)</bold>
            </p><p>Figs <xref ref-type="fig" rid="F9">9D</xref>, <xref ref-type="fig" rid="F21">21B</xref></p><p><bold>Type locality.</bold> “Rumbang, Sarawak”.</p><p><bold>Material examined.</bold> Malaysia • Sarawak, Padawan, Gua Rumbang; <named-content xmlns:xlink="http://www.w3.org/1999/xlink" content-type="dwc:verbatimCoordinates" xlink:type="simple"><named-content content-type="geo-json" specific-use="{&#34;type&#34;:&#34;Point&#34;,&#34;coordinates&#34;:[110.261500,1.279500]}" id="NCID0E51AI" xlink:type="simple">1°16.77'N, 110°15.69'E</named-content></named-content>; 2 Apr. 2016–28 Jun. 2023; N.S. Nasir, M.E Marzuki, J.Y. Lee, and M.Z Khalik leg.; <abbrev xmlns:xlink="http://www.w3.org/1999/xlink" xlink:title="Marzuki Effendi" id="ABBRID0ED2AI" xlink:type="simple">ME</abbrev> 14478, <abbrev xmlns:xlink="http://www.w3.org/1999/xlink" xlink:title="Marzuki Effendi" id="ABBRID0EH2AI" xlink:type="simple">ME</abbrev> 14986, <abbrev xmlns:xlink="http://www.w3.org/1999/xlink" xlink:title="Marzuki Effendi" id="ABBRID0EL2AI" xlink:type="simple">ME</abbrev> 15025, MZU.MOL.22.144, MZU.MOL.16.113.</p><p><bold>Distribution.</bold> Scattered localities between Bau and Serian-Padawan limestone hills in western Sarawak. Endemic to western Sarawak region (<xref ref-type="bibr" rid="B31">Marzuki et al. 2021</xref>).</p><p><bold>Remarks.</bold> Living snails found on wet vertical limestone surfaces and was observed foraging inside the rock crevices and cave walls, avoiding direct exposure to light.</p><p>
              <bold><italic><tp:taxon-name><tp:taxon-name-part taxon-name-part-type="genus" reg="Plectostoma">Plectostoma</tp:taxon-name-part><tp:taxon-name-part taxon-name-part-type="species" reg="pumilio">pumilio</tp:taxon-name-part></tp:taxon-name></italic> (E. A Smith, 1894a)</bold>
            </p><p>Figs <xref ref-type="fig" rid="F9">9E</xref>, <xref ref-type="fig" rid="F21">21A</xref></p><p><bold>Type locality.</bold> “Rumbang, Sarawak”.</p><p><bold>Material examined.</bold> Malaysia • Sarawak, Padawan, Gua Rumbang; <named-content xmlns:xlink="http://www.w3.org/1999/xlink" content-type="dwc:verbatimCoordinates" xlink:type="simple"><named-content content-type="geo-json" specific-use="{&#34;type&#34;:&#34;Point&#34;,&#34;coordinates&#34;:[110.261500,1.279500]}" id="NCID0E63AI" xlink:type="simple">1°16.77'N, 110°15.69'E</named-content></named-content>; 2 Apr. 2016–28 Jun. 2023; N.S. Nasir, M.E Marzuki, J.Y. Lee, and M.Z Khalik leg.; <abbrev xmlns:xlink="http://www.w3.org/1999/xlink" xlink:title="Marzuki Effendi" id="ABBRID0EE4AI" xlink:type="simple">ME</abbrev> 14477, <abbrev xmlns:xlink="http://www.w3.org/1999/xlink" xlink:title="Marzuki Effendi" id="ABBRID0EI4AI" xlink:type="simple">ME</abbrev> 14985, <abbrev xmlns:xlink="http://www.w3.org/1999/xlink" xlink:title="Marzuki Effendi" id="ABBRID0EM4AI" xlink:type="simple">ME</abbrev> 15024, MZU.MOL.16.114.</p><p><bold>Distribution.</bold> Scattered localities in Serian-Padawan limestone hills in western Sarawak. Endemic to western Sarawak region (<xref ref-type="bibr" rid="B53">Vermeulen 1994</xref>).</p><p><bold>Remarks.</bold> Living snails found on wet vertical limestone surfaces covered with mosses.</p><p>
              <bold>Subclass <tp:taxon-name><tp:taxon-name-part taxon-name-part-type="superorder">Heterobranchia</tp:taxon-name-part></tp:taxon-name> Burmeister, 1837</bold>
            </p><p>
              <bold>Family <tp:taxon-name><tp:taxon-name-part taxon-name-part-type="family">Achatinidae</tp:taxon-name-part></tp:taxon-name> Swainson, 1840</bold>
            </p><p>
              <bold><italic><tp:taxon-name><tp:taxon-name-part taxon-name-part-type="genus" reg="Allopeas">Allopeas</tp:taxon-name-part><tp:taxon-name-part taxon-name-part-type="species" reg="clavulinum">clavulinum</tp:taxon-name-part></tp:taxon-name></italic> (Potiez &amp; Michaud, 1838)</bold>
            </p><p>Fig. <xref ref-type="fig" rid="F10">10A</xref></p><fig id="F10" position="float" orientation="portrait"><object-id xmlns:xlink="http://www.w3.org/1999/xlink" content-type="doi" xlink:type="simple">10.3897/zookeys.1198.116265.figure10</object-id><object-id xmlns:xlink="http://www.w3.org/1999/xlink" content-type="arpha" xlink:type="simple">87370523-5FFF-5D41-AAB5-BB67F86B2301</object-id><label>Figure 10.</label><caption><p><bold>A</bold><italic><tp:taxon-name><tp:taxon-name-part taxon-name-part-type="genus" reg="Allopeas">Allopeas</tp:taxon-name-part><tp:taxon-name-part taxon-name-part-type="species" reg="clavulinum">clavulinum</tp:taxon-name-part></tp:taxon-name></italic> (Potiez &amp; Michaud, 1838) <abbrev xmlns:xlink="http://www.w3.org/1999/xlink" xlink:title="Marzuki Effendi" id="ABBRID0E16AI" xlink:type="simple">ME</abbrev> 14485 <bold>B</bold><italic><tp:taxon-name><tp:taxon-name-part taxon-name-part-type="genus" reg="Allopeas">Allopeas</tp:taxon-name-part><tp:taxon-name-part taxon-name-part-type="species" reg="gracile">gracile</tp:taxon-name-part></tp:taxon-name></italic> (T. Hutton, 1834) <abbrev xmlns:xlink="http://www.w3.org/1999/xlink" xlink:title="Marzuki Effendi" id="ABBRID0ELABI" xlink:type="simple">ME</abbrev> 14486 <bold>C</bold><italic><tp:taxon-name><tp:taxon-name-part taxon-name-part-type="genus" reg="Opeas">Opeas</tp:taxon-name-part><tp:taxon-name-part taxon-name-part-type="species" reg="hannense">hannense</tp:taxon-name-part></tp:taxon-name></italic> (Rang, 1831) <abbrev xmlns:xlink="http://www.w3.org/1999/xlink" xlink:title="Marzuki Effendi" id="ABBRID0E3ABI" xlink:type="simple">ME</abbrev> 14484 <bold>D</bold><italic><tp:taxon-name><tp:taxon-name-part taxon-name-part-type="genus" reg="Paropeas">Paropeas</tp:taxon-name-part><tp:taxon-name-part taxon-name-part-type="species" reg="achatinaceum">achatinaceum</tp:taxon-name-part></tp:taxon-name></italic> (L. Pfeiffer, 1846) <abbrev xmlns:xlink="http://www.w3.org/1999/xlink" xlink:title="Marzuki Effendi" id="ABBRID0ENBBI" xlink:type="simple">ME</abbrev> 14487.</p></caption><graphic xmlns:xlink="http://www.w3.org/1999/xlink" xlink:href="zookeys-1198-295_article-116265__-g010.jpg" position="float" orientation="portrait" xlink:type="simple" id="oo_1034249.jpg"><uri content-type="original_file" xlink:type="simple">https://binary.pensoft.net/fig/1034249</uri></graphic></fig><p><bold>Type locality.</bold> “L’ile Bourbon” [= La Réunion].</p><p><bold>Material examined.</bold> Malaysia • Sarawak, Padawan, Gua Rumbang; <named-content xmlns:xlink="http://www.w3.org/1999/xlink" content-type="dwc:verbatimCoordinates" xlink:type="simple"><named-content content-type="geo-json" specific-use="{&#34;type&#34;:&#34;Point&#34;,&#34;coordinates&#34;:[110.261500,1.279500]}" id="NCID0EBCBI" xlink:type="simple">1°16.77'N, 110°15.69'E</named-content></named-content>; 2 Sep. 2022–28 Jun. 2023; N.S. Nasir, M.E Marzuki, J.Y. Lee, and M.Z Khalik leg.; <abbrev xmlns:xlink="http://www.w3.org/1999/xlink" xlink:title="Marzuki Effendi" id="ABBRID0EGCBI" xlink:type="simple">ME</abbrev> 14485, <abbrev xmlns:xlink="http://www.w3.org/1999/xlink" xlink:title="Marzuki Effendi" id="ABBRID0EKCBI" xlink:type="simple">ME</abbrev> 14990, <abbrev xmlns:xlink="http://www.w3.org/1999/xlink" xlink:title="Marzuki Effendi" id="ABBRID0EOCBI" xlink:type="simple">ME</abbrev> 15035, MZU.MOL.22.159.</p><p><bold>Distribution.</bold> Widely distributed in Borneo. Circumtropical (<xref ref-type="bibr" rid="B31">Marzuki et al. 2021</xref>; <xref ref-type="bibr" rid="B57">Vermeulen and Liew 2022</xref>).</p><p><bold>Remarks.</bold> Among leaf-litter and plant debris at the base of limestone cliffs. Only empty shells were found.</p><p>
              <bold><italic><tp:taxon-name><tp:taxon-name-part taxon-name-part-type="genus" reg="Allopeas">Allopeas</tp:taxon-name-part><tp:taxon-name-part taxon-name-part-type="species" reg="gracile">gracile</tp:taxon-name-part></tp:taxon-name></italic> (T. Hutton, 1834)</bold>
            </p><p>Fig. <xref ref-type="fig" rid="F10">10B</xref></p><p><bold>Type locality.</bold> “Mirzapoor, India”.</p><p><bold>Material examined.</bold> Malaysia • Sarawak, Padawan, Gua Rumbang; <named-content xmlns:xlink="http://www.w3.org/1999/xlink" content-type="dwc:verbatimCoordinates" xlink:type="simple"><named-content content-type="geo-json" specific-use="{&#34;type&#34;:&#34;Point&#34;,&#34;coordinates&#34;:[110.261500,1.279500]}" id="NCID0ECEBI" xlink:type="simple">1°16.77'N, 110°15.69'E</named-content></named-content>; 2 Sep. 2022–28 Jun. 2023; N.S. Nasir, M.E Marzuki, J.Y. Lee, and M.Z Khalik leg.; <abbrev xmlns:xlink="http://www.w3.org/1999/xlink" xlink:title="Marzuki Effendi" id="ABBRID0EHEBI" xlink:type="simple">ME</abbrev> 14486, <abbrev xmlns:xlink="http://www.w3.org/1999/xlink" xlink:title="Marzuki Effendi" id="ABBRID0ELEBI" xlink:type="simple">ME</abbrev> 14991, <abbrev xmlns:xlink="http://www.w3.org/1999/xlink" xlink:title="Marzuki Effendi" id="ABBRID0EPEBI" xlink:type="simple">ME</abbrev> 15036, MZU.MOL.22.161.</p><p><bold>Distribution.</bold> Widely distributed in Borneo. Circumtropical (<xref ref-type="bibr" rid="B31">Marzuki et al. 2021</xref>; <xref ref-type="bibr" rid="B57">Vermeulen and Liew 2022</xref>).</p><p><bold>Remarks.</bold> Among leaf-litter and plant debris at the base of limestone cliffs. Only empty shells were found.</p><p>
              <bold><italic><tp:taxon-name><tp:taxon-name-part taxon-name-part-type="genus" reg="Opeas">Opeas</tp:taxon-name-part><tp:taxon-name-part taxon-name-part-type="species" reg="hannense">hannense</tp:taxon-name-part></tp:taxon-name></italic> (Rang, 1831)</bold>
            </p><p>Fig. <xref ref-type="fig" rid="F10">10C</xref></p><p><bold>Type locality.</bold> “Village of Hann, Cap Vert peninsula, Dakar, Senegal”.</p><p><bold>Material examined.</bold> Malaysia • Sarawak, Padawan, Gua Rumbang; <named-content xmlns:xlink="http://www.w3.org/1999/xlink" content-type="dwc:verbatimCoordinates" xlink:type="simple"><named-content content-type="geo-json" specific-use="{&#34;type&#34;:&#34;Point&#34;,&#34;coordinates&#34;:[110.261500,1.279500]}" id="NCID0EDGBI" xlink:type="simple">1°16.77'N, 110°15.69'E</named-content></named-content>; 2 Sep. 2022–28 Jun. 2023; N.S. Nasir, M.E Marzuki, J.Y. Lee, and M.Z Khalik leg.; <abbrev xmlns:xlink="http://www.w3.org/1999/xlink" xlink:title="Marzuki Effendi" id="ABBRID0EIGBI" xlink:type="simple">ME</abbrev> 14484, <abbrev xmlns:xlink="http://www.w3.org/1999/xlink" xlink:title="Marzuki Effendi" id="ABBRID0EMGBI" xlink:type="simple">ME</abbrev> 14989, <abbrev xmlns:xlink="http://www.w3.org/1999/xlink" xlink:title="Marzuki Effendi" id="ABBRID0EQGBI" xlink:type="simple">ME</abbrev> 15034, MZU.MOL.22.158.</p><p><bold>Distribution.</bold> Scattered localities between Bau and Serian-Padawan limestone hills in western Sarawak. Also found in Sabah. Distributed from Central America to Africa and Pacific (<xref ref-type="bibr" rid="B31">Marzuki et al. 2021</xref>; <xref ref-type="bibr" rid="B57">Vermeulen and Liew 2022</xref>).</p><p><bold>Remarks.</bold> Among leaf-litter and plant debris at the base of limestone cliffs. Only empty shells were found.</p><p>
              <bold><italic><tp:taxon-name><tp:taxon-name-part taxon-name-part-type="genus" reg="Paropeas">Paropeas</tp:taxon-name-part><tp:taxon-name-part taxon-name-part-type="species" reg="achatinaceum">achatinaceum</tp:taxon-name-part></tp:taxon-name></italic> (L. Pfeiffer, 1846)</bold>
            </p><p>Fig. <xref ref-type="fig" rid="F10">10D</xref></p><p><bold>Type locality.</bold> “Java”.</p><p><bold>Material examined.</bold> Malaysia • Sarawak, Padawan, Gua Rumbang; <named-content xmlns:xlink="http://www.w3.org/1999/xlink" content-type="dwc:verbatimCoordinates" xlink:type="simple"><named-content content-type="geo-json" specific-use="{&#34;type&#34;:&#34;Point&#34;,&#34;coordinates&#34;:[110.261500,1.279500]}" id="NCID0EEIBI" xlink:type="simple">1°16.77'N, 110°15.69'E</named-content></named-content>; 2 Apr. 2016–28 Jun. 2023; N.S. Nasir, M.E Marzuki, J.Y. Lee, and M.Z Khalik leg.; <abbrev xmlns:xlink="http://www.w3.org/1999/xlink" xlink:title="Marzuki Effendi" id="ABBRID0EJIBI" xlink:type="simple">ME</abbrev> 14487, <abbrev xmlns:xlink="http://www.w3.org/1999/xlink" xlink:title="Marzuki Effendi" id="ABBRID0ENIBI" xlink:type="simple">ME</abbrev> 14992, <abbrev xmlns:xlink="http://www.w3.org/1999/xlink" xlink:title="Marzuki Effendi" id="ABBRID0ERIBI" xlink:type="simple">ME</abbrev> 15037, MZU.MOL.16.147, MZU.MOL.22.160.</p><p><bold>Distribution.</bold> Widely distributed in Borneo. Distributed from South to East Asia, South-east Asia, and Pacific Islands (<xref ref-type="bibr" rid="B31">Marzuki et al. 2021</xref>; <xref ref-type="bibr" rid="B57">Vermeulen and Liew 2022</xref>).</p><p><bold>Remarks.</bold> Among leaf-litter and plant debris at the base of limestone cliffs. Only empty shells were found.</p><p>
              <bold>Family <tp:taxon-name><tp:taxon-name-part taxon-name-part-type="family">Achatinellidae</tp:taxon-name-part></tp:taxon-name> Gulick, 1873</bold>
            </p><p>
              <bold><italic><tp:taxon-name><tp:taxon-name-part taxon-name-part-type="genus" reg="Elasmias">Elasmias</tp:taxon-name-part><tp:taxon-name-part taxon-name-part-type="species" reg="sundanum">sundanum</tp:taxon-name-part></tp:taxon-name></italic> (Möllendorff, 1897)</bold>
            </p><p>Fig. <xref ref-type="fig" rid="F11">11A</xref></p><fig id="F11" position="float" orientation="portrait"><object-id xmlns:xlink="http://www.w3.org/1999/xlink" content-type="doi" xlink:type="simple">10.3897/zookeys.1198.116265.figure11</object-id><object-id xmlns:xlink="http://www.w3.org/1999/xlink" content-type="arpha" xlink:type="simple">612D09D5-AA7E-5A21-A066-8058BF0C563B</object-id><label>Figure 11.</label><caption><p><bold>A</bold><italic><tp:taxon-name><tp:taxon-name-part taxon-name-part-type="genus" reg="Elasmias">Elasmias</tp:taxon-name-part><tp:taxon-name-part taxon-name-part-type="species" reg="sundanum">sundanum</tp:taxon-name-part></tp:taxon-name></italic> (Möllendorff, 1897) <abbrev xmlns:xlink="http://www.w3.org/1999/xlink" xlink:title="Marzuki Effendi" id="ABBRID0EZKBI" xlink:type="simple">ME</abbrev> 15058 <bold>B</bold><italic><tp:taxon-name><tp:taxon-name-part taxon-name-part-type="genus" reg="Rahula">Rahula</tp:taxon-name-part><tp:taxon-name-part taxon-name-part-type="species" reg="raricostulata">raricostulata</tp:taxon-name-part></tp:taxon-name></italic> (E. A. Smith, 1893) MZU.MOL.22.139 <bold>C</bold><italic><tp:taxon-name><tp:taxon-name-part taxon-name-part-type="genus" reg="Macrochlamys">Macrochlamys</tp:taxon-name-part><tp:taxon-name-part taxon-name-part-type="species" reg="sanctijohni">sanctijohni</tp:taxon-name-part></tp:taxon-name></italic> (Godwin-Austen, 1891) <abbrev xmlns:xlink="http://www.w3.org/1999/xlink" xlink:title="Marzuki Effendi" id="ABBRID0EXLBI" xlink:type="simple">ME</abbrev> 14500 <bold>D</bold> Semi adult <italic><tp:taxon-name><tp:taxon-name-part taxon-name-part-type="genus" reg="Macrochlamys">Macrochlamys</tp:taxon-name-part><tp:taxon-name-part taxon-name-part-type="species" reg="infans">infans</tp:taxon-name-part></tp:taxon-name></italic> (Reeve, 1854) <abbrev xmlns:xlink="http://www.w3.org/1999/xlink" xlink:title="Marzuki Effendi" id="ABBRID0EIMBI" xlink:type="simple">ME</abbrev> 14501 <bold>E</bold><italic><tp:taxon-name><tp:taxon-name-part taxon-name-part-type="genus" reg="Vitrinula">Vitrinula</tp:taxon-name-part><tp:taxon-name-part taxon-name-part-type="species" reg="glutinosa">glutinosa</tp:taxon-name-part></tp:taxon-name></italic> (Metcalfe, 1852) <abbrev xmlns:xlink="http://www.w3.org/1999/xlink" xlink:title="Marzuki Effendi" id="ABBRID0EZMBI" xlink:type="simple">ME</abbrev> 14502.</p></caption><graphic xmlns:xlink="http://www.w3.org/1999/xlink" xlink:href="zookeys-1198-295_article-116265__-g011.jpg" position="float" orientation="portrait" xlink:type="simple" id="oo_1034250.jpg"><uri content-type="original_file" xlink:type="simple">https://binary.pensoft.net/fig/1034250</uri></graphic></fig><p><bold>Type locality.</bold> “Java”.</p><p><bold>Material examined.</bold> Malaysia • Sarawak, Padawan, Gua Rumbang; <named-content xmlns:xlink="http://www.w3.org/1999/xlink" content-type="dwc:verbatimCoordinates" xlink:type="simple"><named-content content-type="geo-json" specific-use="{&#34;type&#34;:&#34;Point&#34;,&#34;coordinates&#34;:[110.261500,1.279500]}" id="NCID0ENNBI" xlink:type="simple">1°16.77'N, 110°15.69'E</named-content></named-content>; 2 Sep. 2022–28 Jun. 2023; N.S. Nasir, M.E Marzuki, J.Y. Lee, and M.Z Khalik leg.; <abbrev xmlns:xlink="http://www.w3.org/1999/xlink" xlink:title="Marzuki Effendi" id="ABBRID0ESNBI" xlink:type="simple">ME</abbrev> 14514, <abbrev xmlns:xlink="http://www.w3.org/1999/xlink" xlink:title="Marzuki Effendi" id="ABBRID0EWNBI" xlink:type="simple">ME</abbrev> 15058, MZU.MOL.23.149.</p><p><bold>Distribution.</bold> Scattered localities between Bau and Serian-Padawan limestone hills in western Sarawak to Niah at further northern Sarawak (<xref ref-type="bibr" rid="B31">Marzuki et al. 2021</xref>). Also found in Sumatra and Java (<xref ref-type="bibr" rid="B50">van Benthem-Jutting 1952</xref>).</p><p><bold>Remarks.</bold> Among leaf-litter and plant debris at the base of limestone cliffs. Only empty shells were found.</p><p>
              <bold>Family <tp:taxon-name><tp:taxon-name-part taxon-name-part-type="family">Ariophantidae</tp:taxon-name-part></tp:taxon-name> Godwin-Austen, 1883</bold>
            </p><p>
              <bold><italic><tp:taxon-name><tp:taxon-name-part taxon-name-part-type="genus" reg="Rahula">Rahula</tp:taxon-name-part><tp:taxon-name-part taxon-name-part-type="species" reg="raricostulata">raricostulata</tp:taxon-name-part></tp:taxon-name></italic> (E. A. Smith, 1893)</bold>
            </p><p>Figs <xref ref-type="fig" rid="F11">11B</xref>, <xref ref-type="fig" rid="F21">21C</xref></p><p><bold>Type locality.</bold> “Busau or Busan, Sarawak”.</p><p><bold>Material examined.</bold> Malaysia • Sarawak, Padawan, Gua Rumbang; <named-content xmlns:xlink="http://www.w3.org/1999/xlink" content-type="dwc:verbatimCoordinates" xlink:type="simple"><named-content content-type="geo-json" specific-use="{&#34;type&#34;:&#34;Point&#34;,&#34;coordinates&#34;:[110.261500,1.279500]}" id="NCID0EYPBI" xlink:type="simple">1°16.77'N, 110°15.69'E</named-content></named-content>; 2 Sep. 2022–28 Jun. 2023; N.S. Nasir, M.E Marzuki, J.Y. Lee, and M.Z Khalik leg.; <abbrev xmlns:xlink="http://www.w3.org/1999/xlink" xlink:title="Marzuki Effendi" id="ABBRID0E4PBI" xlink:type="simple">ME</abbrev> 14495, <abbrev xmlns:xlink="http://www.w3.org/1999/xlink" xlink:title="Marzuki Effendi" id="ABBRID0EBQBI" xlink:type="simple">ME</abbrev> 15043, MZU.MOL.22.139.</p><p><bold>Distribution.</bold> Scattered localities between Bau and Serian-Padawan limestone hills in western Sarawak. Endemic to western Sarawak (<xref ref-type="bibr" rid="B31">Marzuki et al. 2021</xref>).</p><p><bold>Remarks.</bold> Living snails were observed foraging on leaf surface of trees at the base of limestone cliffs.</p><p>
              <bold><italic><tp:taxon-name><tp:taxon-name-part taxon-name-part-type="genus" reg="Macrochlamys">Macrochlamys</tp:taxon-name-part><tp:taxon-name-part taxon-name-part-type="species" reg="sanctijohni">sanctijohni</tp:taxon-name-part></tp:taxon-name></italic> (Godwin-Austen, 1891)</bold>
            </p><p>Fig. <xref ref-type="fig" rid="F11">11C</xref></p><p><bold>Type locality.</bold> “Busan Hills”.</p><p><bold>Material examined.</bold> Malaysia • Sarawak, Padawan, Gua Rumbang; <named-content xmlns:xlink="http://www.w3.org/1999/xlink" content-type="dwc:verbatimCoordinates" xlink:type="simple"><named-content content-type="geo-json" specific-use="{&#34;type&#34;:&#34;Point&#34;,&#34;coordinates&#34;:[110.261500,1.279500]}" id="NCID0ERRBI" xlink:type="simple">1°16.77'N, 110°15.69'E</named-content></named-content>; 2 Sep. 2022–28 Jun. 2023; N.S. Nasir, M.E Marzuki, J.Y. Lee, and M.Z Khalik leg.; <abbrev xmlns:xlink="http://www.w3.org/1999/xlink" xlink:title="Marzuki Effendi" id="ABBRID0EWRBI" xlink:type="simple">ME</abbrev> 14500, <abbrev xmlns:xlink="http://www.w3.org/1999/xlink" xlink:title="Marzuki Effendi" id="ABBRID0E1RBI" xlink:type="simple">ME</abbrev> 14998, <abbrev xmlns:xlink="http://www.w3.org/1999/xlink" xlink:title="Marzuki Effendi" id="ABBRID0E5RBI" xlink:type="simple">ME</abbrev> 15048, MZU.MOL.22.451.</p><p><bold>Distribution.</bold> Scattered localities between Bau and Serian-Padawan limestone hills in western Sarawak to Niah in northern Sarawak (<xref ref-type="bibr" rid="B31">Marzuki et al. 2021</xref>). Also found in Palawan, Philippines (<xref ref-type="bibr" rid="B48">Smith 1895</xref>).</p><p><bold>Remarks.</bold> Among leaf-litter and plant debris at the base of limestone cliffs. Only empty shells were found.</p><p>
              <bold><italic><tp:taxon-name><tp:taxon-name-part taxon-name-part-type="genus" reg="Macrochlamys">Macrochlamys</tp:taxon-name-part><tp:taxon-name-part taxon-name-part-type="species" reg="infans">infans</tp:taxon-name-part></tp:taxon-name></italic> (Reeve, 1854)</bold>
            </p><p>Figs <xref ref-type="fig" rid="F11">11D</xref>, <xref ref-type="fig" rid="F21">21D</xref></p><p><bold>Type locality.</bold> “Borneo”.</p><p><bold>Material examined.</bold> Malaysia • Sarawak, Padawan, Gua Rumbang; <named-content xmlns:xlink="http://www.w3.org/1999/xlink" content-type="dwc:verbatimCoordinates" xlink:type="simple"><named-content content-type="geo-json" specific-use="{&#34;type&#34;:&#34;Point&#34;,&#34;coordinates&#34;:[110.261500,1.279500]}" id="NCID0EWTBI" xlink:type="simple">1°16.77'N, 110°15.69'E</named-content></named-content>; 2 Apr. 2016–28 Jun. 2023; N.S. Nasir, M.E Marzuki, J.Y. Lee, and M.Z Khalik leg.; <abbrev xmlns:xlink="http://www.w3.org/1999/xlink" xlink:title="Marzuki Effendi" id="ABBRID0E2TBI" xlink:type="simple">ME</abbrev> 14501, <abbrev xmlns:xlink="http://www.w3.org/1999/xlink" xlink:title="Marzuki Effendi" id="ABBRID0E6TBI" xlink:type="simple">ME</abbrev> 15061, MZU.MOL.16.118, MZU.MOL.22.449, MZU.MOL.23.144.</p><p><bold>Distribution.</bold> Widely distributed in Borneo. Distributed from Sumatra to Philippines (<xref ref-type="bibr" rid="B57">Vermeulen and Liew 2022</xref>).</p><p><bold>Remarks.</bold> Empty shells were found among leaf-litter and plant debris at the base of limestone cliffs while living snails were found foraging on leaf surfaces.</p><p>
              <bold><italic><tp:taxon-name><tp:taxon-name-part taxon-name-part-type="genus" reg="Vitrinula">Vitrinula</tp:taxon-name-part><tp:taxon-name-part taxon-name-part-type="species" reg="glutinosa">glutinosa</tp:taxon-name-part></tp:taxon-name></italic> (Metcalfe, 1852)</bold>
            </p><p>Figs <xref ref-type="fig" rid="F11">11E</xref>, <xref ref-type="fig" rid="F22">22A</xref></p><p><bold>Type locality.</bold> “Borneo”.</p><p><bold>Material examined.</bold> Malaysia • Sarawak, Padawan, Gua Rumbang; <named-content xmlns:xlink="http://www.w3.org/1999/xlink" content-type="dwc:verbatimCoordinates" xlink:type="simple"><named-content content-type="geo-json" specific-use="{&#34;type&#34;:&#34;Point&#34;,&#34;coordinates&#34;:[110.261500,1.279500]}" id="NCID0ETVBI" xlink:type="simple">1°16.77'N, 110°15.69'E</named-content></named-content>; 2 Sep. 2022–28 Jun. 2023; N.S. Nasir, M.E Marzuki, J.Y. Lee, and M.Z Khalik leg.; <abbrev xmlns:xlink="http://www.w3.org/1999/xlink" xlink:title="Marzuki Effendi" id="ABBRID0EYVBI" xlink:type="simple">ME</abbrev> 14502, <abbrev xmlns:xlink="http://www.w3.org/1999/xlink" xlink:title="Marzuki Effendi" id="ABBRID0E3VBI" xlink:type="simple">ME</abbrev> 15049, MZU.MOL.22.130, MZU.MOL.23.146.</p><p><bold>Distribution.</bold> Scattered localities between Bau and Serian-Padawan limestone hills in western Sarawak to Mulu at northern Sarawak. Endemic to Borneo (<xref ref-type="bibr" rid="B31">Marzuki et al. 2021</xref>).</p><p><bold>Remarks.</bold> Empty shells were found among leaf-litter and plant debris at the base of limestone cliffs while living snails were found foraging on leaf surfaces. Individuals of this species show variability in the height of the spire and in the colour (pale to dark brown) (<xref ref-type="bibr" rid="B31">Marzuki et al. 2021</xref>).</p><p>
              <bold><italic><tp:taxon-name><tp:taxon-name-part taxon-name-part-type="genus" reg="Microcystina">Microcystina</tp:taxon-name-part><tp:taxon-name-part taxon-name-part-type="species" reg="arabii">arabii</tp:taxon-name-part></tp:taxon-name></italic> Marzuki, Liew &amp; Mohd-Azlan, 2021</bold>
            </p><p>Fig. <xref ref-type="fig" rid="F12">12A</xref></p><fig id="F12" position="float" orientation="portrait"><object-id xmlns:xlink="http://www.w3.org/1999/xlink" content-type="doi" xlink:type="simple">10.3897/zookeys.1198.116265.figure12</object-id><object-id xmlns:xlink="http://www.w3.org/1999/xlink" content-type="arpha" xlink:type="simple">66560557-F58D-5B5E-BFCE-29FFFA966F31</object-id><label>Figure 12.</label><caption><p><bold>A</bold><italic><tp:taxon-name><tp:taxon-name-part taxon-name-part-type="genus" reg="Microcystina">Microcystina</tp:taxon-name-part><tp:taxon-name-part taxon-name-part-type="species" reg="arabii">arabii</tp:taxon-name-part></tp:taxon-name></italic> Marzuki, Liew &amp; Mohd-Azlan, 2021 <abbrev xmlns:xlink="http://www.w3.org/1999/xlink" xlink:title="Marzuki Effendi" id="ABBRID0E1XBI" xlink:type="simple">ME</abbrev> 14505 <bold>B</bold><italic><tp:taxon-name><tp:taxon-name-part taxon-name-part-type="genus" reg="Microcystina">Microcystina</tp:taxon-name-part><tp:taxon-name-part taxon-name-part-type="species" reg="kilat">kilat</tp:taxon-name-part></tp:taxon-name></italic> Marzuki, Liew &amp; Mohd-Azlan, 2021 <abbrev xmlns:xlink="http://www.w3.org/1999/xlink" xlink:title="Marzuki Effendi" id="ABBRID0ELYBI" xlink:type="simple">ME</abbrev> 15050 <bold>C</bold><italic><tp:taxon-name><tp:taxon-name-part taxon-name-part-type="genus" reg="Microcystina">Microcystina</tp:taxon-name-part><tp:taxon-name-part taxon-name-part-type="species" reg="paripari">paripari</tp:taxon-name-part></tp:taxon-name></italic> Marzuki, Liew &amp; Mohd-Azlan, 2021 <abbrev xmlns:xlink="http://www.w3.org/1999/xlink" xlink:title="Marzuki Effendi" id="ABBRID0E3YBI" xlink:type="simple">ME</abbrev> 15052 <bold>D</bold><italic><tp:taxon-name><tp:taxon-name-part taxon-name-part-type="genus" reg="Microcystina">Microcystina</tp:taxon-name-part><tp:taxon-name-part taxon-name-part-type="species" reg="physotrochus">physotrochus</tp:taxon-name-part></tp:taxon-name></italic> Vermeulen, Liew &amp; Schilthuizen, 2015 <abbrev xmlns:xlink="http://www.w3.org/1999/xlink" xlink:title="Marzuki Effendi" id="ABBRID0ENZBI" xlink:type="simple">ME</abbrev> 15060 <bold>E</bold><italic><tp:taxon-name><tp:taxon-name-part taxon-name-part-type="genus" reg="Microcystina">Microcystina</tp:taxon-name-part><tp:taxon-name-part taxon-name-part-type="species" reg="vitreiformis">vitreiformis</tp:taxon-name-part></tp:taxon-name></italic> (Möllendorff, 1897) MZU.MOL.16.117.</p></caption><graphic xmlns:xlink="http://www.w3.org/1999/xlink" xlink:href="zookeys-1198-295_article-116265__-g012.jpg" position="float" orientation="portrait" xlink:type="simple" id="oo_1034251.jpg"><uri content-type="original_file" xlink:type="simple">https://binary.pensoft.net/fig/1034251</uri></graphic></fig><p><bold>Type locality.</bold> “Malaysia, Sarawak, Kuching, Division, Bukit Sokwang (Site 2), northern site of Gunung Doya, limestone hill along Skio road, 2.05 miles E Bau”.</p><p><bold>Material examined.</bold> Malaysia • Sarawak, Padawan, Gua Rumbang; <named-content xmlns:xlink="http://www.w3.org/1999/xlink" content-type="dwc:verbatimCoordinates" xlink:type="simple"><named-content content-type="geo-json" specific-use="{&#34;type&#34;:&#34;Point&#34;,&#34;coordinates&#34;:[110.261500,1.279500]}" id="NCID0EO1BI" xlink:type="simple">1°16.77'N, 110°15.69'E</named-content></named-content>; 2 Sep. 2022–28 Jun. 2023; N.S. Nasir, M.E Marzuki, J.Y. Lee, and M.Z Khalik leg.; <abbrev xmlns:xlink="http://www.w3.org/1999/xlink" xlink:title="Marzuki Effendi" id="ABBRID0ET1BI" xlink:type="simple">ME</abbrev> 14505, MZU.MOL.23.152.</p><p><bold>Distribution.</bold> Scattered localities between Bau and Serian-Padawan limestone hills in western Sarawak. Endemic to western Sarawak (<xref ref-type="bibr" rid="B31">Marzuki et al. 2021</xref>).</p><p><bold>Remarks.</bold> Among leaf-litter and plant debris at the base of limestone cliffs. Only empty shells were found.</p><p>
              <bold><italic><tp:taxon-name><tp:taxon-name-part taxon-name-part-type="genus" reg="Microcystina">Microcystina</tp:taxon-name-part><tp:taxon-name-part taxon-name-part-type="species" reg="kilat">kilat</tp:taxon-name-part></tp:taxon-name></italic> Marzuki, Liew &amp; Mohd-Azlan, 2021</bold>
            </p><p>Fig. <xref ref-type="fig" rid="F12">12B</xref></p><p><bold>Type locality.</bold> “Malaysia, Sarawak, Kuching Division, Lobang Angin (Site 2), limestone outcrop near Sungai Sarawak Kanan, 1.75 miles W Bau”.</p><p><bold>Material examined.</bold> Malaysia • Sarawak, Padawan, Gua Rumbang; <named-content xmlns:xlink="http://www.w3.org/1999/xlink" content-type="dwc:verbatimCoordinates" xlink:type="simple"><named-content content-type="geo-json" specific-use="{&#34;type&#34;:&#34;Point&#34;,&#34;coordinates&#34;:[110.261500,1.279500]}" id="NCID0ED3BI" xlink:type="simple">1°16.77'N, 110°15.69'E</named-content></named-content>; 28 Jun. 2023; N.S. Nasir, M.E Marzuki, J.Y. Lee, and M.Z Khalik leg.; <abbrev xmlns:xlink="http://www.w3.org/1999/xlink" xlink:title="Marzuki Effendi" id="ABBRID0EI3BI" xlink:type="simple">ME</abbrev> 15050, MZU.MOL.23.151.</p><p><bold>Distribution.</bold> Scattered localities between Bau and Serian-Padawan limestone hills in western Sarawak. Endemic to western Sarawak (<xref ref-type="bibr" rid="B31">Marzuki et al. 2021</xref>).</p><p><bold>Remarks.</bold> Among leaf-litter and plant debris at the base of limestone cliffs. Only empty shells were found.</p><p>
              <bold><italic><tp:taxon-name><tp:taxon-name-part taxon-name-part-type="genus" reg="Microcystina">Microcystina</tp:taxon-name-part><tp:taxon-name-part taxon-name-part-type="species" reg="paripari">paripari</tp:taxon-name-part></tp:taxon-name></italic> Marzuki, Liew &amp; Mohd-Azlan, 2021</bold>
            </p><p>Fig. <xref ref-type="fig" rid="F12">12C</xref></p><p><bold>Type locality.</bold> “Malaysia, Sarawak, Kuching Division, Fairy Cave (Site 2), south part of Gunung Kapor, 4 miles <abbrev xmlns:xlink="http://www.w3.org/1999/xlink" xlink:title="Shell width" id="ABBRID0ER4BI" xlink:type="simple">SW</abbrev> Bau”.</p><p><bold>Material examined.</bold> Malaysia • Sarawak, Padawan, Gua Rumbang; <named-content xmlns:xlink="http://www.w3.org/1999/xlink" content-type="dwc:verbatimCoordinates" xlink:type="simple"><named-content content-type="geo-json" specific-use="{&#34;type&#34;:&#34;Point&#34;,&#34;coordinates&#34;:[110.261500,1.279500]}" id="NCID0E34BI" xlink:type="simple">1°16.77'N, 110°15.69'E</named-content></named-content>; 2 Sep. 2022–28 Jun. 2023; N.S. Nasir, M.E Marzuki, J.Y. Lee, and M.Z Khalik leg.; <abbrev xmlns:xlink="http://www.w3.org/1999/xlink" xlink:title="Marzuki Effendi" id="ABBRID0EB5BI" xlink:type="simple">ME</abbrev> 14503, <abbrev xmlns:xlink="http://www.w3.org/1999/xlink" xlink:title="Marzuki Effendi" id="ABBRID0EF5BI" xlink:type="simple">ME</abbrev> 15000, <abbrev xmlns:xlink="http://www.w3.org/1999/xlink" xlink:title="Marzuki Effendi" id="ABBRID0EJ5BI" xlink:type="simple">ME</abbrev> 15052, MZU.MOL.22.132.</p><p><bold>Distribution.</bold> Scattered localities between Bau and Serian-Padawan limestone hills in western Sarawak. Endemic to western Sarawak (<xref ref-type="bibr" rid="B31">Marzuki et al. 2021</xref>).</p><p><bold>Remarks.</bold> Among leaf-litter and plant debris at the base of limestone cliffs. Only empty shells were found.</p><p>
              <bold><italic><tp:taxon-name><tp:taxon-name-part taxon-name-part-type="genus" reg="Microcystina">Microcystina</tp:taxon-name-part><tp:taxon-name-part taxon-name-part-type="species" reg="physotrochus">physotrochus</tp:taxon-name-part></tp:taxon-name></italic> Vermeulen, Liew &amp; Schilthuizen, 2015</bold>
            </p><p>Fig. <xref ref-type="fig" rid="F12">12D</xref></p><p><bold>Type locality.</bold> “Malaysia, Sabah, Sandakan Province, Kinabatangan Valley, Batu Keruak 2, near Sukau”.</p><p><bold>Material examined.</bold> Malaysia • Sarawak, Padawan, Gua Rumbang; <named-content xmlns:xlink="http://www.w3.org/1999/xlink" content-type="dwc:verbatimCoordinates" xlink:type="simple"><named-content content-type="geo-json" specific-use="{&#34;type&#34;:&#34;Point&#34;,&#34;coordinates&#34;:[110.261500,1.279500]}" id="NCID0EZ6BI" xlink:type="simple">1°16.77'N, 110°15.69'E</named-content></named-content>; 28 Jun. 2023; N.S. Nasir, M.E Marzuki, J.Y. Lee, and M.Z Khalik leg.; <abbrev xmlns:xlink="http://www.w3.org/1999/xlink" xlink:title="Marzuki Effendi" id="ABBRID0E56BI" xlink:type="simple">ME</abbrev> 15060.</p><p><bold>Distribution.</bold> Scattered localities between Bau and Serian-Padawan limestone hills in western Sarawak to Niah in northern Sarawak. Also found in Sabah. Endemic to Borneo (<xref ref-type="bibr" rid="B31">Marzuki et al. 2021</xref>; <xref ref-type="bibr" rid="B57">Vermeulen and Liew 2022</xref>).</p><p><bold>Remarks.</bold> Among leaf-litter and plant debris at the base of limestone cliffs. Only empty shells were found.</p><p>
              <bold><italic><tp:taxon-name><tp:taxon-name-part taxon-name-part-type="genus" reg="Microcystina">Microcystina</tp:taxon-name-part><tp:taxon-name-part taxon-name-part-type="species" reg="vitreiformis">vitreiformis</tp:taxon-name-part></tp:taxon-name></italic> (Möllendorff, 1897)</bold>
            </p><p>Fig. <xref ref-type="fig" rid="F12">12E</xref></p><p><bold>Type locality.</bold> “Java”.</p><p><bold>Material examined.</bold> Malaysia • Sarawak, Padawan, Gua Rumbang; <named-content xmlns:xlink="http://www.w3.org/1999/xlink" content-type="dwc:verbatimCoordinates" xlink:type="simple"><named-content content-type="geo-json" specific-use="{&#34;type&#34;:&#34;Point&#34;,&#34;coordinates&#34;:[110.261500,1.279500]}" id="NCID0ESBCI" xlink:type="simple">1°16.77'N, 110°15.69'E</named-content></named-content>; 2 Apr. 2016–28 Jun. 2023; N.S. Nasir, M.E Marzuki, J.Y. Lee, and M.Z Khalik leg.; <abbrev xmlns:xlink="http://www.w3.org/1999/xlink" xlink:title="Marzuki Effendi" id="ABBRID0EXBCI" xlink:type="simple">ME</abbrev> 15051, MZU.MOL.16.117.</p><p><bold>Distribution.</bold> Scattered localities between Bau and Serian-Padawan limestone hills in western Sarawak to Niah in northern Sarawak. Also found in Java and its adjacent islands, Indonesia (Nurinsiyah, 2021).</p><p><bold>Remarks.</bold> Only empty shells were found.</p><p>
              <bold>Family <tp:taxon-name><tp:taxon-name-part taxon-name-part-type="family">Camaenidae</tp:taxon-name-part></tp:taxon-name> Pilsbry, 1895</bold>
            </p><p>
              <bold><italic><tp:taxon-name><tp:taxon-name-part taxon-name-part-type="genus" reg="Amphidromus">Amphidromus</tp:taxon-name-part><tp:taxon-name-part taxon-name-part-type="species" reg="angulatus">angulatus</tp:taxon-name-part></tp:taxon-name></italic> Fulton, 1896</bold>
            </p><p>Fig. <xref ref-type="fig" rid="F13">13A</xref></p><fig id="F13" position="float" orientation="portrait"><object-id xmlns:xlink="http://www.w3.org/1999/xlink" content-type="doi" xlink:type="simple">10.3897/zookeys.1198.116265.figure13</object-id><object-id xmlns:xlink="http://www.w3.org/1999/xlink" content-type="arpha" xlink:type="simple">95EF0CEB-13F2-5A24-B188-2097440B5556</object-id><label>Figure 13.</label><caption><p><bold>A</bold><italic><tp:taxon-name><tp:taxon-name-part taxon-name-part-type="genus" reg="Amphidromus">Amphidromus</tp:taxon-name-part><tp:taxon-name-part taxon-name-part-type="species" reg="angulatus">angulatus</tp:taxon-name-part></tp:taxon-name></italic> Fulton, 1896 MZU.MOL.22.147 <bold>B</bold><italic><tp:taxon-name><tp:taxon-name-part taxon-name-part-type="genus" reg="Amphidromus">Amphidromus</tp:taxon-name-part><tp:taxon-name-part taxon-name-part-type="species" reg="epidemiae">epidemiae</tp:taxon-name-part></tp:taxon-name></italic> Wang, 2021 <abbrev xmlns:xlink="http://www.w3.org/1999/xlink" xlink:title="Marzuki Effendi" id="ABBRID0EEECI" xlink:type="simple">ME</abbrev> 14507 <bold>C</bold><italic><tp:taxon-name><tp:taxon-name-part taxon-name-part-type="genus" reg="Ganesella">Ganesella</tp:taxon-name-part><tp:taxon-name-part taxon-name-part-type="species" reg="acris">acris</tp:taxon-name-part></tp:taxon-name></italic> (Benson, 1859) MZU.MOL.22.150 <bold>D</bold><italic><tp:taxon-name><tp:taxon-name-part taxon-name-part-type="genus" reg="Philalanka">Philalanka</tp:taxon-name-part><tp:taxon-name-part taxon-name-part-type="species" reg="kusana">kusana</tp:taxon-name-part></tp:taxon-name></italic> (Aldrich, 1889) MZU.MOL.16.111 <bold>E</bold><italic><tp:taxon-name><tp:taxon-name-part taxon-name-part-type="genus" reg="Sundacharopa">Sundacharopa</tp:taxon-name-part><tp:taxon-name-part taxon-name-part-type="species" reg="argos">argos</tp:taxon-name-part></tp:taxon-name></italic> Vermeulen &amp; Liew, 2022 <abbrev xmlns:xlink="http://www.w3.org/1999/xlink" xlink:title="Marzuki Effendi" id="ABBRID0EPFCI" xlink:type="simple">ME</abbrev> 14511.</p></caption><graphic xmlns:xlink="http://www.w3.org/1999/xlink" xlink:href="zookeys-1198-295_article-116265__-g013.jpg" position="float" orientation="portrait" xlink:type="simple" id="oo_1034252.jpg"><uri content-type="original_file" xlink:type="simple">https://binary.pensoft.net/fig/1034252</uri></graphic></fig><p><bold>Type locality.</bold> “Sarawak”.</p><p><bold>Material examined.</bold> Malaysia • Sarawak, Padawan, Gua Rumbang; <named-content xmlns:xlink="http://www.w3.org/1999/xlink" content-type="dwc:verbatimCoordinates" xlink:type="simple"><named-content content-type="geo-json" specific-use="{&#34;type&#34;:&#34;Point&#34;,&#34;coordinates&#34;:[110.261500,1.279500]}" id="NCID0EDGCI" xlink:type="simple">1°16.77'N, 110°15.69'E</named-content></named-content>; 2 Sep. 2022; N.S. Nasir, M.E Marzuki, J.Y. Lee, and M.Z Khalik leg.; MZU.MOL.22.147.</p><p><bold>Distribution.</bold> Scattered localities between Bau and Serian-Padawan limestone hills in western Sarawak, to Niah, further northern Sarawak. Also found in West Kalimantan (<xref ref-type="bibr" rid="B31">Marzuki et al. 2021</xref>).</p><p><bold>Remarks.</bold> Living snails were observed foraging on leaf surface of trees at the base of limestone cliffs.</p><p>
              <bold><italic><tp:taxon-name><tp:taxon-name-part taxon-name-part-type="genus" reg="Amphidromus">Amphidromus</tp:taxon-name-part><tp:taxon-name-part taxon-name-part-type="species" reg="epidemiae">epidemiae</tp:taxon-name-part></tp:taxon-name></italic> Wang, 2021</bold>
            </p><p>Fig. <xref ref-type="fig" rid="F13">13B</xref></p><p><bold>Type locality.</bold> “Sarawak, Kuching Division, Bau”.</p><p><bold>Material examined.</bold> Malaysia • Sarawak, Padawan, Gua Rumbang; <named-content xmlns:xlink="http://www.w3.org/1999/xlink" content-type="dwc:verbatimCoordinates" xlink:type="simple"><named-content content-type="geo-json" specific-use="{&#34;type&#34;:&#34;Point&#34;,&#34;coordinates&#34;:[110.261500,1.279500]}" id="NCID0EUHCI" xlink:type="simple">1°16.77'N, 110°15.69'E</named-content></named-content>; 2 Sep. 2022–28 Jun. 2023; <abbrev xmlns:xlink="http://www.w3.org/1999/xlink" xlink:title="Marzuki Effendi" id="ABBRID0EZHCI" xlink:type="simple">ME</abbrev> 14507, <abbrev xmlns:xlink="http://www.w3.org/1999/xlink" xlink:title="Marzuki Effendi" id="ABBRID0E4HCI" xlink:type="simple">ME</abbrev> 15004, <abbrev xmlns:xlink="http://www.w3.org/1999/xlink" xlink:title="Marzuki Effendi" id="ABBRID0EBICI" xlink:type="simple">ME</abbrev> 15054, MZU.MOL.22.183.</p><p><bold>Distribution.</bold> Scattered localities between Bau and Serian-Padawan limestone hills in western Sarawak. Endemic to western Sarawak.</p><p><bold>Remarks.</bold> Among leaf-litter and plant debris at the base of limestone cliffs. Only empty shells were found.</p><p>
              <bold><italic><tp:taxon-name><tp:taxon-name-part taxon-name-part-type="genus" reg="Ganesella">Ganesella</tp:taxon-name-part><tp:taxon-name-part taxon-name-part-type="species" reg="acris">acris</tp:taxon-name-part></tp:taxon-name></italic> (Benson, 1859)</bold>
            </p><p>Fig. <xref ref-type="fig" rid="F13">13C</xref></p><p><bold>Type locality.</bold> “Teria Ghát montium Khasiæ” [= Khasi Hills, Teria Ghat, India].</p><p><bold>Material examined.</bold> Malaysia • Sarawak, Padawan, Gua Rumbang; <named-content xmlns:xlink="http://www.w3.org/1999/xlink" content-type="dwc:verbatimCoordinates" xlink:type="simple"><named-content content-type="geo-json" specific-use="{&#34;type&#34;:&#34;Point&#34;,&#34;coordinates&#34;:[110.261500,1.279500]}" id="NCID0ENJCI" xlink:type="simple">1°16.77'N, 110°15.69'E</named-content></named-content>; 2 Apr. 2016–2 Sep. 2022; N.S. Nasir, M.E Marzuki, J.Y. Lee, and M.Z Khalik leg.; <abbrev xmlns:xlink="http://www.w3.org/1999/xlink" xlink:title="Marzuki Effendi" id="ABBRID0ESJCI" xlink:type="simple">ME</abbrev> 14508, MZU.MOL.22.150, MZU.MOL.16.146.</p><p><bold>Distribution.</bold> Widely distributed with scattered localities in Borneo. Distributed from Sumatra to Java Indonesia, and South to Southeast Asian mainland (<xref ref-type="bibr" rid="B31">Marzuki et al. 2021</xref>; <xref ref-type="bibr" rid="B57">Vermeulen and Liew 2022</xref>).</p><p><bold>Remarks.</bold> Among leaf-litter and plant debris at the base of limestone cliffs. Only empty shells were found.</p><p>
              <bold>Family <tp:taxon-name><tp:taxon-name-part taxon-name-part-type="family">Charopidae</tp:taxon-name-part></tp:taxon-name> Hutton, 1884</bold>
            </p><p>
              <bold><italic><tp:taxon-name><tp:taxon-name-part taxon-name-part-type="genus" reg="Philalanka">Philalanka</tp:taxon-name-part><tp:taxon-name-part taxon-name-part-type="species" reg="kusana">kusana</tp:taxon-name-part></tp:taxon-name></italic> (Aldrich, 1889)</bold>
            </p><p>Fig. <xref ref-type="fig" rid="F13">13D</xref></p><p><bold>Type locality.</bold> “Kusan and Penggiron districts in South-eastern Borneo”.</p><p><bold>Material examined.</bold> Malaysia • Sarawak, Padawan, Gua Rumbang; <named-content xmlns:xlink="http://www.w3.org/1999/xlink" content-type="dwc:verbatimCoordinates" xlink:type="simple"><named-content content-type="geo-json" specific-use="{&#34;type&#34;:&#34;Point&#34;,&#34;coordinates&#34;:[110.261500,1.279500]}" id="NCID0EQLCI" xlink:type="simple">1°16.77'N, 110°15.69'E</named-content></named-content>; 2 Apr. 2016–2 Sep. 2022; N.S. Nasir, M.E Marzuki, J.Y. Lee, and M.Z Khalik leg.; <abbrev xmlns:xlink="http://www.w3.org/1999/xlink" xlink:title="Marzuki Effendi" id="ABBRID0EVLCI" xlink:type="simple">ME</abbrev> 14509, MZU.MOL.16.111.</p><p><bold>Distribution.</bold> Widely distributed in Borneo. Distributed from West Malaysia to Papua (<xref ref-type="bibr" rid="B31">Marzuki et al. 2021</xref>; <xref ref-type="bibr" rid="B57">Vermeulen and Liew 2022</xref>).</p><p><bold>Remarks.</bold> Among leaf-litter and plant debris at the base of limestone cliffs. Only empty shells were found.</p><p>
              <bold><italic><tp:taxon-name><tp:taxon-name-part taxon-name-part-type="genus" reg="Sundacharopa">Sundacharopa</tp:taxon-name-part><tp:taxon-name-part taxon-name-part-type="species" reg="argos">argos</tp:taxon-name-part></tp:taxon-name></italic> Vermeulen &amp; Liew, 2022</bold>
            </p><p>Fig. <xref ref-type="fig" rid="F13">13E</xref></p><p><bold>Type locality.</bold> “Malaysia, Sabah, upper Padas River valley, Long Pa Sia”.</p><p><bold>Material examined.</bold> Malaysia • Sarawak, Padawan, Gua Rumbang; <named-content xmlns:xlink="http://www.w3.org/1999/xlink" content-type="dwc:verbatimCoordinates" xlink:type="simple"><named-content content-type="geo-json" specific-use="{&#34;type&#34;:&#34;Point&#34;,&#34;coordinates&#34;:[110.261500,1.279500]}" id="NCID0EJNCI" xlink:type="simple">1°16.77'N, 110°15.69'E</named-content></named-content>; 2 Sep. 2022; N.S. Nasir, M.E Marzuki, J.Y. Lee, and M.Z Khalik leg.; <abbrev xmlns:xlink="http://www.w3.org/1999/xlink" xlink:title="Marzuki Effendi" id="ABBRID0EONCI" xlink:type="simple">ME</abbrev> 14511.</p><p><bold>Distribution.</bold> Widely distributed in Borneo. Endemic to Borneo (<xref ref-type="bibr" rid="B57">Vermeulen and Liew 2022</xref>).</p><p><bold>Remarks.</bold> Among leaf-litter and plant debris at the base of limestone cliffs. Only empty shells were found.</p><p>
              <bold>Family <tp:taxon-name><tp:taxon-name-part taxon-name-part-type="family">Chronidae</tp:taxon-name-part></tp:taxon-name> Thiele, 1931</bold>
            </p><p>
              <bold><italic><tp:taxon-name><tp:taxon-name-part taxon-name-part-type="genus" reg="Kaliella">Kaliella</tp:taxon-name-part><tp:taxon-name-part taxon-name-part-type="species" reg="barrakporensis">barrakporensis</tp:taxon-name-part></tp:taxon-name></italic> (Reeve, 1852)</bold>
            </p><p>Figs <xref ref-type="fig" rid="F14">14A</xref>, <xref ref-type="fig" rid="F22">22B</xref></p><fig id="F14" position="float" orientation="portrait"><object-id xmlns:xlink="http://www.w3.org/1999/xlink" content-type="doi" xlink:type="simple">10.3897/zookeys.1198.116265.figure14</object-id><object-id xmlns:xlink="http://www.w3.org/1999/xlink" content-type="arpha" xlink:type="simple">79D8D128-DCF1-580D-811E-A07E5D4F4951</object-id><label>Figure 14.</label><caption><p><bold>A</bold><italic><tp:taxon-name><tp:taxon-name-part taxon-name-part-type="genus" reg="Kaliella">Kaliella</tp:taxon-name-part><tp:taxon-name-part taxon-name-part-type="species" reg="barrakporensis">barrakporensis</tp:taxon-name-part></tp:taxon-name></italic> (Reeve, 1852) <abbrev xmlns:xlink="http://www.w3.org/1999/xlink" xlink:title="Marzuki Effendi" id="ABBRID0EWPCI" xlink:type="simple">ME</abbrev> 14489 <bold>B</bold><italic><tp:taxon-name><tp:taxon-name-part taxon-name-part-type="genus" reg="Kaliella">Kaliella</tp:taxon-name-part><tp:taxon-name-part taxon-name-part-type="species" reg="busauensis">busauensis</tp:taxon-name-part></tp:taxon-name></italic> (E. A. Smith, 1895) <abbrev xmlns:xlink="http://www.w3.org/1999/xlink" xlink:title="Marzuki Effendi" id="ABBRID0EHQCI" xlink:type="simple">ME</abbrev> 14488 <bold>C</bold><italic><tp:taxon-name><tp:taxon-name-part taxon-name-part-type="genus" reg="Kaliella">Kaliella</tp:taxon-name-part><tp:taxon-name-part taxon-name-part-type="species" reg="calculosa">calculosa</tp:taxon-name-part></tp:taxon-name></italic> (Gould, 1852) <abbrev xmlns:xlink="http://www.w3.org/1999/xlink" xlink:title="Marzuki Effendi" id="ABBRID0EYQCI" xlink:type="simple">ME</abbrev> 14493 <bold>D</bold><italic><tp:taxon-name><tp:taxon-name-part taxon-name-part-type="genus" reg="Kaliella">Kaliella</tp:taxon-name-part><tp:taxon-name-part taxon-name-part-type="species" reg="microconus">microconus</tp:taxon-name-part></tp:taxon-name></italic> (Mousson, 1865) <abbrev xmlns:xlink="http://www.w3.org/1999/xlink" xlink:title="Marzuki Effendi" id="ABBRID0EJRCI" xlink:type="simple">ME</abbrev> 14490.</p></caption><graphic xmlns:xlink="http://www.w3.org/1999/xlink" xlink:href="zookeys-1198-295_article-116265__-g014.jpg" position="float" orientation="portrait" xlink:type="simple" id="oo_1034253.jpg"><uri content-type="original_file" xlink:type="simple">https://binary.pensoft.net/fig/1034253</uri></graphic></fig><p><bold>Type locality.</bold> “Barrakpore Indiae (Bacon)” [= Barrackpore, West Bengal, India].</p><p><bold>Material examined.</bold> Malaysia • Sarawak, Padawan, Gua Rumbang; <named-content xmlns:xlink="http://www.w3.org/1999/xlink" content-type="dwc:verbatimCoordinates" xlink:type="simple"><named-content content-type="geo-json" specific-use="{&#34;type&#34;:&#34;Point&#34;,&#34;coordinates&#34;:[110.261500,1.279500]}" id="NCID0E4RCI" xlink:type="simple">1°16.77'N, 110°15.69'E</named-content></named-content>; 2 Sep. 2022–28 Jun. 2023; N.S. Nasir, M.E Marzuki, J.Y. Lee, and M.Z Khalik leg.; <abbrev xmlns:xlink="http://www.w3.org/1999/xlink" xlink:title="Marzuki Effendi" id="ABBRID0ECSCI" xlink:type="simple">ME</abbrev> 14489, <abbrev xmlns:xlink="http://www.w3.org/1999/xlink" xlink:title="Marzuki Effendi" id="ABBRID0EGSCI" xlink:type="simple">ME</abbrev> 14994, <abbrev xmlns:xlink="http://www.w3.org/1999/xlink" xlink:title="Marzuki Effendi" id="ABBRID0EKSCI" xlink:type="simple">ME</abbrev> 15039, MZU.MOL.22.148, MZU.MOL.23.143.</p><p><bold>Distribution.</bold> Widely distributed in Borneo. Distributed from Africa and South Asia mainland to Indo-Australian archipelago and Europe (<xref ref-type="bibr" rid="B31">Marzuki et al. 2021</xref>; <xref ref-type="bibr" rid="B57">Vermeulen and Liew 2022</xref>).</p><p><bold>Remarks.</bold> Living snails were observed foraging on leaf surface of trees at the base of limestone cliffs.</p><p>
              <bold><italic><tp:taxon-name><tp:taxon-name-part taxon-name-part-type="genus" reg="Kaliella">Kaliella</tp:taxon-name-part><tp:taxon-name-part taxon-name-part-type="species" reg="busauensis">busauensis</tp:taxon-name-part></tp:taxon-name></italic> (E. A. Smith, 1895)</bold>
            </p><p>Figs <xref ref-type="fig" rid="F14">14B</xref>, <xref ref-type="fig" rid="F22">22C</xref></p><p><bold>Type locality.</bold> “Busau, Sarawak”.</p><p><bold>Material examined.</bold> Malaysia • Sarawak, Padawan, Gua Rumbang; <named-content xmlns:xlink="http://www.w3.org/1999/xlink" content-type="dwc:verbatimCoordinates" xlink:type="simple"><named-content content-type="geo-json" specific-use="{&#34;type&#34;:&#34;Point&#34;,&#34;coordinates&#34;:[110.261500,1.279500]}" id="NCID0ECUCI" xlink:type="simple">1°16.77'N, 110°15.69'E</named-content></named-content>; 2 Apr. 2016–28 Jun. 2023; N.S. Nasir, M.E Marzuki, J.Y. Lee, and M.Z Khalik leg.; <abbrev xmlns:xlink="http://www.w3.org/1999/xlink" xlink:title="Marzuki Effendi" id="ABBRID0EHUCI" xlink:type="simple">ME</abbrev> 14488, <abbrev xmlns:xlink="http://www.w3.org/1999/xlink" xlink:title="Marzuki Effendi" id="ABBRID0ELUCI" xlink:type="simple">ME</abbrev> 14993, <abbrev xmlns:xlink="http://www.w3.org/1999/xlink" xlink:title="Marzuki Effendi" id="ABBRID0EPUCI" xlink:type="simple">ME</abbrev> 15038, MZU.MOL.16.115, MZU.MOL.22.144.</p><p><bold>Distribution.</bold> Scattered localities between Bau and Serian-Padawan limestone hills in western Sarawak. Endemic to western Sarawak.</p><p><bold>Remarks.</bold> Living snails were observed foraging on leaf surface of trees at the base of limestone cliffs. <xref ref-type="bibr" rid="B57">Vermeulen and Liew (2022)</xref> mentioned that this species is synonymous with <italic><tp:taxon-name><tp:taxon-name-part taxon-name-part-type="genus" reg="Kaliella">K.</tp:taxon-name-part><tp:taxon-name-part taxon-name-part-type="species" reg="barrakporensis">barrakporensis</tp:taxon-name-part></tp:taxon-name></italic>. In contrast, <xref ref-type="bibr" rid="B31">Marzuki et al. (2021)</xref> listed it as separate species. <italic><tp:taxon-name><tp:taxon-name-part taxon-name-part-type="genus" reg="Kaliella">Kaliella</tp:taxon-name-part><tp:taxon-name-part taxon-name-part-type="species" reg="busauensis">busauensis</tp:taxon-name-part></tp:taxon-name></italic> has a higher, dark brown shell with a cancellated shell surface caused by prominent spiral grooves and oblique radial riblets.</p><p>
              <bold><italic><tp:taxon-name><tp:taxon-name-part taxon-name-part-type="genus" reg="Kaliella">Kaliella</tp:taxon-name-part><tp:taxon-name-part taxon-name-part-type="species" reg="calculosa">calculosa</tp:taxon-name-part></tp:taxon-name></italic> (Gould, 1852)</bold>
            </p><p>Fig. <xref ref-type="fig" rid="F14">14C</xref></p><p><bold>Type locality.</bold> “Tahiti” [= Tahiti Island, French Polynesia].</p><p><bold>Material examined.</bold> Malaysia • Sarawak, Padawan, Gua Rumbang; <named-content xmlns:xlink="http://www.w3.org/1999/xlink" content-type="dwc:verbatimCoordinates" xlink:type="simple"><named-content content-type="geo-json" specific-use="{&#34;type&#34;:&#34;Point&#34;,&#34;coordinates&#34;:[110.261500,1.279500]}" id="NCID0EZWCI" xlink:type="simple">1°16.77'N, 110°15.69'E</named-content></named-content>; 2 Sep. 2022; N.S. Nasir, M.E Marzuki, J.Y. Lee, and M.Z Khalik leg.; <abbrev xmlns:xlink="http://www.w3.org/1999/xlink" xlink:title="Marzuki Effendi" id="ABBRID0E5WCI" xlink:type="simple">ME</abbrev> 14493, <abbrev xmlns:xlink="http://www.w3.org/1999/xlink" xlink:title="Marzuki Effendi" id="ABBRID0ECXCI" xlink:type="simple">ME</abbrev> 14506, MZU.MOL.22.450.</p><p><bold>Distribution.</bold> Widely distributed in Borneo. Distributed from India to Australia and Pacific (<xref ref-type="bibr" rid="B31">Marzuki et al. 2021</xref>; <xref ref-type="bibr" rid="B57">Vermeulen and Liew 2022</xref>).</p><p><bold>Remarks.</bold> Living snails were observed foraging on leaf surface of trees at the base of limestone cliffs.</p><p>
              <bold><italic><tp:taxon-name><tp:taxon-name-part taxon-name-part-type="genus" reg="Kaliella">Kaliella</tp:taxon-name-part><tp:taxon-name-part taxon-name-part-type="species" reg="microconus">microconus</tp:taxon-name-part></tp:taxon-name></italic> (Mousson, 1865)</bold>
            </p><p>Fig. <xref ref-type="fig" rid="F14">14D</xref></p><p><bold>Type locality.</bold> “Lomma-Lomma (Viti)” [= Loma Loma, Fiji].</p><p><bold>Material examined.</bold> Malaysia • Sarawak, Padawan, Gua Rumbang; <named-content xmlns:xlink="http://www.w3.org/1999/xlink" content-type="dwc:verbatimCoordinates" xlink:type="simple"><named-content content-type="geo-json" specific-use="{&#34;type&#34;:&#34;Point&#34;,&#34;coordinates&#34;:[110.261500,1.279500]}" id="NCID0EWYCI" xlink:type="simple">1°16.77'N, 110°15.69'E</named-content></named-content>; 2 Sep. 2022–28 Jun. 2023; N.S. Nasir, M.E Marzuki, J.Y. Lee, and M.Z Khalik leg.; <abbrev xmlns:xlink="http://www.w3.org/1999/xlink" xlink:title="Marzuki Effendi" id="ABBRID0E2YCI" xlink:type="simple">ME</abbrev> 14490, <abbrev xmlns:xlink="http://www.w3.org/1999/xlink" xlink:title="Marzuki Effendi" id="ABBRID0E6YCI" xlink:type="simple">ME</abbrev> 14995, <abbrev xmlns:xlink="http://www.w3.org/1999/xlink" xlink:title="Marzuki Effendi" id="ABBRID0EDZCI" xlink:type="simple">ME</abbrev> 15040, MZU.MOL.22.168.</p><p><bold>Distribution.</bold> Widely distributed in Borneo. Distributed from South-east Asia to Australia and the Pacific Islands (<xref ref-type="bibr" rid="B31">Marzuki et al. 2021</xref>; <xref ref-type="bibr" rid="B58">Vermeulen and Whitten 1998</xref>).</p><p><bold>Remarks.</bold> Living snails were observed foraging on leaf surface of trees at the base of limestone cliffs.</p><p>
              <bold><italic><tp:taxon-name><tp:taxon-name-part taxon-name-part-type="genus" reg="Kaliella">Kaliella</tp:taxon-name-part><tp:taxon-name-part taxon-name-part-type="species" reg="rumbangensis">rumbangensis</tp:taxon-name-part></tp:taxon-name></italic> (E. A. Smith, 1895)</bold>
            </p><p>Figs <xref ref-type="fig" rid="F15">15A</xref>, <xref ref-type="fig" rid="F22">22D</xref></p><fig id="F15" position="float" orientation="portrait"><object-id xmlns:xlink="http://www.w3.org/1999/xlink" content-type="doi" xlink:type="simple">10.3897/zookeys.1198.116265.figure15</object-id><object-id xmlns:xlink="http://www.w3.org/1999/xlink" content-type="arpha" xlink:type="simple">34FBCC58-5F0C-5BED-8907-6A04BDC473BB</object-id><label>Figure 15.</label><caption><p><bold>A</bold><italic><tp:taxon-name><tp:taxon-name-part taxon-name-part-type="genus" reg="Kaliella">Kaliella</tp:taxon-name-part><tp:taxon-name-part taxon-name-part-type="species" reg="rumbangensis">rumbangensis</tp:taxon-name-part></tp:taxon-name></italic> (E. A. Smith, 1895) <abbrev xmlns:xlink="http://www.w3.org/1999/xlink" xlink:title="Marzuki Effendi" id="ABBRID0EF2CI" xlink:type="simple">ME</abbrev> 14491 <bold>B</bold><italic><tp:taxon-name><tp:taxon-name-part taxon-name-part-type="genus" reg="Kaliella">Kaliella</tp:taxon-name-part><tp:taxon-name-part taxon-name-part-type="species" reg="scandens">scandens</tp:taxon-name-part></tp:taxon-name></italic> (Cox, 1872) <abbrev xmlns:xlink="http://www.w3.org/1999/xlink" xlink:title="Marzuki Effendi" id="ABBRID0EW2CI" xlink:type="simple">ME</abbrev> 14492 <bold>C</bold><italic><tp:taxon-name><tp:taxon-name-part taxon-name-part-type="genus" reg="Exrhysota">Exrhysota</tp:taxon-name-part><tp:taxon-name-part taxon-name-part-type="species" reg="brookei">brookei</tp:taxon-name-part></tp:taxon-name></italic> (A. Adams &amp; Reeve, 1850) MZU.MOL.22.151.</p></caption><graphic xmlns:xlink="http://www.w3.org/1999/xlink" xlink:href="zookeys-1198-295_article-116265__-g015.jpg" position="float" orientation="portrait" xlink:type="simple" id="oo_1034254.jpg"><uri content-type="original_file" xlink:type="simple">https://binary.pensoft.net/fig/1034254</uri></graphic></fig><p><bold>Type locality.</bold> “Rumbang, Sarawak and Mount Rabong”.</p><p><bold>Material examined.</bold> Malaysia • Sarawak, Padawan, Gua Rumbang; <named-content xmlns:xlink="http://www.w3.org/1999/xlink" content-type="dwc:verbatimCoordinates" xlink:type="simple"><named-content content-type="geo-json" specific-use="{&#34;type&#34;:&#34;Point&#34;,&#34;coordinates&#34;:[110.261500,1.279500]}" id="NCID0EX3CI" xlink:type="simple">1°16.77'N, 110°15.69'E</named-content></named-content>; 2 Sep. 2022–28 Jun. 2023; N.S. Nasir, M.E Marzuki, J.Y. Lee, and M.Z Khalik leg.; <abbrev xmlns:xlink="http://www.w3.org/1999/xlink" xlink:title="Marzuki Effendi" id="ABBRID0E33CI" xlink:type="simple">ME</abbrev> 14491, <abbrev xmlns:xlink="http://www.w3.org/1999/xlink" xlink:title="Marzuki Effendi" id="ABBRID0EA4CI" xlink:type="simple">ME</abbrev> 14504, <abbrev xmlns:xlink="http://www.w3.org/1999/xlink" xlink:title="Marzuki Effendi" id="ABBRID0EE4CI" xlink:type="simple">ME</abbrev> 14996, <abbrev xmlns:xlink="http://www.w3.org/1999/xlink" xlink:title="Marzuki Effendi" id="ABBRID0EI4CI" xlink:type="simple">ME</abbrev> 15041, MZU.MOL.22.163, MZU.MOL.22.145.</p><p><bold>Distribution.</bold> Padawan limestone hills in western Sarawak only. Endemic to western Sarawak (Smith, 1895).</p><p><bold>Remarks.</bold> Living snails were observed foraging on leaf surface of trees at the base of limestone cliffs. <xref ref-type="bibr" rid="B57">Vermeulen and Liew (2022)</xref> listed this as synonymous with <italic><tp:taxon-name><tp:taxon-name-part taxon-name-part-type="genus" reg="Kaliella">K.</tp:taxon-name-part><tp:taxon-name-part taxon-name-part-type="species" reg="barrakporensis">barrakporensis</tp:taxon-name-part></tp:taxon-name></italic>. <italic><tp:taxon-name><tp:taxon-name-part taxon-name-part-type="genus" reg="Kaliella">Kaliella</tp:taxon-name-part><tp:taxon-name-part taxon-name-part-type="species" reg="rumbangensis">rumbangensis</tp:taxon-name-part></tp:taxon-name></italic> differs from <italic><tp:taxon-name><tp:taxon-name-part taxon-name-part-type="genus" reg="Kaliella">K.</tp:taxon-name-part><tp:taxon-name-part taxon-name-part-type="species" reg="barrakporensis">barrakporensis</tp:taxon-name-part></tp:taxon-name></italic> by its smaller size and by the inconspicuous (or even absent) peripheral keel on the last whorl.</p><p>
              <bold><italic><tp:taxon-name><tp:taxon-name-part taxon-name-part-type="genus" reg="Kaliella">Kaliella</tp:taxon-name-part><tp:taxon-name-part taxon-name-part-type="species" reg="scandens">scandens</tp:taxon-name-part></tp:taxon-name></italic> (Cox, 1872)</bold>
            </p><p>Fig. <xref ref-type="fig" rid="F15">15B</xref></p><p><bold>Type locality.</bold> “Port Macquarie, east coast of Australia”.</p><p><bold>Material examined.</bold> Malaysia • Sarawak, Padawan, Gua Rumbang; <named-content xmlns:xlink="http://www.w3.org/1999/xlink" content-type="dwc:verbatimCoordinates" xlink:type="simple"><named-content content-type="geo-json" specific-use="{&#34;type&#34;:&#34;Point&#34;,&#34;coordinates&#34;:[110.261500,1.279500]}" id="NCID0EZ6CI" xlink:type="simple">1°16.77'N, 110°15.69'E</named-content></named-content>; 2 Sep. 2022–28 Jun. 2023; N.S. Nasir, M.E Marzuki, J.Y. Lee, and M.Z Khalik leg.; <abbrev xmlns:xlink="http://www.w3.org/1999/xlink" xlink:title="Marzuki Effendi" id="ABBRID0E56CI" xlink:type="simple">ME</abbrev> 14492, <abbrev xmlns:xlink="http://www.w3.org/1999/xlink" xlink:title="Marzuki Effendi" id="ABBRID0ECADI" xlink:type="simple">ME</abbrev> 14997, <abbrev xmlns:xlink="http://www.w3.org/1999/xlink" xlink:title="Marzuki Effendi" id="ABBRID0EGADI" xlink:type="simple">ME</abbrev> 15042, MZU.MOL.22.444.</p><p><bold>Distribution.</bold> Widely distributed in Borneo. Distributed from South-east Asia to Australia and the Pacific Islands (<xref ref-type="bibr" rid="B31">Marzuki et al. 2021</xref>; <xref ref-type="bibr" rid="B60">Vermeulen et al. 2015</xref>).</p><p><bold>Remarks.</bold> Living snails were observed foraging on leaf surface of trees at the base of limestone cliffs.</p><p>
              <bold><italic><tp:taxon-name><tp:taxon-name-part taxon-name-part-type="genus" reg="Exrhysota">Exrhysota</tp:taxon-name-part><tp:taxon-name-part taxon-name-part-type="species" reg="brookei">brookei</tp:taxon-name-part></tp:taxon-name></italic> (A. Adams &amp; Reeve, 1850)</bold>
            </p><p>Figs <xref ref-type="fig" rid="F15">15C</xref>, <xref ref-type="fig" rid="F23">23</xref></p><p><bold>Type locality.</bold> “Mountains of Borneo”.</p><p><bold>Material examined.</bold> Malaysia • Sarawak, Padawan, Gua Rumbang; <named-content xmlns:xlink="http://www.w3.org/1999/xlink" content-type="dwc:verbatimCoordinates" xlink:type="simple"><named-content content-type="geo-json" specific-use="{&#34;type&#34;:&#34;Point&#34;,&#34;coordinates&#34;:[110.261500,1.279500]}" id="NCID0E5BDI" xlink:type="simple">1°16.77'N, 110°15.69'E</named-content></named-content>; 2 Sep. 2022; N.S. Nasir, M.E Marzuki, J.Y. Lee, and M.Z Khalik leg.; MZU.MOL.22.151.</p><p><bold>Distribution.</bold> Widespread in Borneo. Endemic to Borneo (<xref ref-type="bibr" rid="B31">Marzuki et al. 2021</xref>).</p><p><bold>Remarks.</bold> Living snails were found foraging in limestone crevices and in leaf litter. This is the largest native land snail species in Borneo.</p><p>
              <bold>Family <tp:taxon-name><tp:taxon-name-part taxon-name-part-type="family">Diapheridae</tp:taxon-name-part></tp:taxon-name> Panha &amp; Naggs, 2010</bold>
            </p><p>
              <bold><italic><tp:taxon-name><tp:taxon-name-part taxon-name-part-type="genus" reg="Platycochlium">Platycochlium</tp:taxon-name-part><tp:taxon-name-part taxon-name-part-type="species" reg="sarawakense">sarawakense</tp:taxon-name-part></tp:taxon-name></italic> Laidlaw, 1950</bold>
            </p><p>Figs <xref ref-type="fig" rid="F16">16A</xref>, <xref ref-type="fig" rid="F24">24A</xref></p><fig id="F16" position="float" orientation="portrait"><object-id xmlns:xlink="http://www.w3.org/1999/xlink" content-type="doi" xlink:type="simple">10.3897/zookeys.1198.116265.figure16</object-id><object-id xmlns:xlink="http://www.w3.org/1999/xlink" content-type="arpha" xlink:type="simple">43EB7492-81E5-57A0-964A-BB85B7C967F2</object-id><label>Figure 16.</label><caption><p><bold>A</bold><italic><tp:taxon-name><tp:taxon-name-part taxon-name-part-type="genus" reg="Platycochlium">Platycochlium</tp:taxon-name-part><tp:taxon-name-part taxon-name-part-type="species" reg="sarawakense">sarawakense</tp:taxon-name-part></tp:taxon-name></italic> Laidlaw, 1950 <abbrev xmlns:xlink="http://www.w3.org/1999/xlink" xlink:title="Marzuki Effendi" id="ABBRID0EHEDI" xlink:type="simple">ME</abbrev> 14483 <bold>B</bold><italic><tp:taxon-name><tp:taxon-name-part taxon-name-part-type="genus" reg="Dyakia">Dyakia</tp:taxon-name-part><tp:taxon-name-part taxon-name-part-type="species" reg="subdebilis">subdebilis</tp:taxon-name-part></tp:taxon-name></italic> E. A. Smith, 1895 <abbrev xmlns:xlink="http://www.w3.org/1999/xlink" xlink:title="Marzuki Effendi" id="ABBRID0EYEDI" xlink:type="simple">ME</abbrev> 14496 <bold>C</bold><italic><tp:taxon-name><tp:taxon-name-part taxon-name-part-type="genus" reg="Rhinocochlis">Rhinocochlis</tp:taxon-name-part><tp:taxon-name-part taxon-name-part-type="species" reg="nasuta">nasuta</tp:taxon-name-part></tp:taxon-name></italic> (Metcalfe, 1852) <abbrev xmlns:xlink="http://www.w3.org/1999/xlink" xlink:title="Marzuki Effendi" id="ABBRID0EJFDI" xlink:type="simple">ME</abbrev> 14493 <bold>D</bold> Juvenile <italic><tp:taxon-name><tp:taxon-name-part taxon-name-part-type="genus" reg="Geotrochus">Geotrochus</tp:taxon-name-part><tp:taxon-name-part taxon-name-part-type="species" reg="conicoides">conicoides</tp:taxon-name-part></tp:taxon-name></italic> (Metcalfe, 1852) <abbrev xmlns:xlink="http://www.w3.org/1999/xlink" xlink:title="Marzuki Effendi" id="ABBRID0E1FDI" xlink:type="simple">ME</abbrev> 15057.</p></caption><graphic xmlns:xlink="http://www.w3.org/1999/xlink" xlink:href="zookeys-1198-295_article-116265__-g016.jpg" position="float" orientation="portrait" xlink:type="simple" id="oo_1034255.jpg"><uri content-type="original_file" xlink:type="simple">https://binary.pensoft.net/fig/1034255</uri></graphic></fig><p><bold>Type locality.</bold> “Gunong Kapor, Bau District, Sarawak”.</p><p><bold>Material examined.</bold> Malaysia • Sarawak, Padawan, Gua Rumbang; <named-content xmlns:xlink="http://www.w3.org/1999/xlink" content-type="dwc:verbatimCoordinates" xlink:type="simple"><named-content content-type="geo-json" specific-use="{&#34;type&#34;:&#34;Point&#34;,&#34;coordinates&#34;:[110.261500,1.279500]}" id="NCID0EOGDI" xlink:type="simple">1°16.77'N, 110°15.69'E</named-content></named-content>; 2 Sep. 2022; N.S. Nasir, M.E Marzuki, J.Y. Lee, and M.Z Khalik leg.; <abbrev xmlns:xlink="http://www.w3.org/1999/xlink" xlink:title="Marzuki Effendi" id="ABBRID0ETGDI" xlink:type="simple">ME</abbrev> 14483, <abbrev xmlns:xlink="http://www.w3.org/1999/xlink" xlink:title="Marzuki Effendi" id="ABBRID0EXGDI" xlink:type="simple">ME</abbrev> 14988, <abbrev xmlns:xlink="http://www.w3.org/1999/xlink" xlink:title="Marzuki Effendi" id="ABBRID0E2GDI" xlink:type="simple">ME</abbrev> 15033, MZU.MOL.22.153.</p><p><bold>Distribution.</bold> Scattered localities between Bau and Serian-Padawan limestone hills in western Sarawak. Endemic to western Sarawak (<xref ref-type="bibr" rid="B31">Marzuki et al. 2021</xref>).</p><p><bold>Remarks.</bold> Living snails found foraging among leaf-litter and plant debris at the base of limestone cliffs.</p><p>
              <bold>Family <tp:taxon-name><tp:taxon-name-part taxon-name-part-type="family">Dyakiidae</tp:taxon-name-part></tp:taxon-name> Gude &amp; B. B. Woodward, 1921</bold>
            </p><p>
              <bold><italic><tp:taxon-name><tp:taxon-name-part taxon-name-part-type="genus" reg="Dyakia">Dyakia</tp:taxon-name-part><tp:taxon-name-part taxon-name-part-type="species" reg="subdebilis">subdebilis</tp:taxon-name-part></tp:taxon-name></italic> E. A. Smith, 1895</bold>
            </p><p>Figs <xref ref-type="fig" rid="F16">16B</xref>, <xref ref-type="fig" rid="F24">24B</xref></p><p><bold>Type locality.</bold> “Sarawak”.</p><p><bold>Material examined.</bold> Malaysia • Sarawak, Padawan, Gua Rumbang; <named-content xmlns:xlink="http://www.w3.org/1999/xlink" content-type="dwc:verbatimCoordinates" xlink:type="simple"><named-content content-type="geo-json" specific-use="{&#34;type&#34;:&#34;Point&#34;,&#34;coordinates&#34;:[110.261500,1.279500]}" id="NCID0EZIDI" xlink:type="simple">1°16.77'N, 110°15.69'E</named-content></named-content>; 2 Sep. 2022–28 Jun. 2023; N.S. Nasir, M.E Marzuki, J.Y. Lee, and M.Z Khalik leg.; <abbrev xmlns:xlink="http://www.w3.org/1999/xlink" xlink:title="Marzuki Effendi" id="ABBRID0E5IDI" xlink:type="simple">ME</abbrev> 14496, <abbrev xmlns:xlink="http://www.w3.org/1999/xlink" xlink:title="Marzuki Effendi" id="ABBRID0ECJDI" xlink:type="simple">ME</abbrev> 15044, MZU.MOL.22.141, MZU.MOL.23.136.</p><p><bold>Distribution.</bold> Scattered localities between Bau and Serian-Padawan limestone hills in western Sarawak. Endemic to western Sarawak (<xref ref-type="bibr" rid="B31">Marzuki et al. 2021</xref>).</p><p><bold>Remarks.</bold> Living snails were found foraging on leaf surface of trees at the base of limestone cliffs and on limestone surfaces covered with mosses and lichens.</p><p>
              <bold><italic><tp:taxon-name><tp:taxon-name-part taxon-name-part-type="genus" reg="Rhinocochlis">Rhinocochlis</tp:taxon-name-part><tp:taxon-name-part taxon-name-part-type="species" reg="nasuta">nasuta</tp:taxon-name-part></tp:taxon-name></italic> (Metcalfe, 1852)</bold>
            </p><p>Fig. <xref ref-type="fig" rid="F16">16C</xref></p><p><bold>Type locality.</bold> “Borneo”.</p><p><bold>Material examined.</bold> Malaysia • Sarawak, Padawan, Gua Rumbang; <named-content xmlns:xlink="http://www.w3.org/1999/xlink" content-type="dwc:verbatimCoordinates" xlink:type="simple"><named-content content-type="geo-json" specific-use="{&#34;type&#34;:&#34;Point&#34;,&#34;coordinates&#34;:[110.261500,1.279500]}" id="NCID0ESKDI" xlink:type="simple">1°16.77'N, 110°15.69'E</named-content></named-content>; 2 Sep. 2022–28 Jun. 2023; N.S. Nasir, M.E Marzuki, J.Y. Lee, and M.Z Khalik leg.; <abbrev xmlns:xlink="http://www.w3.org/1999/xlink" xlink:title="Marzuki Effendi" id="ABBRID0EXKDI" xlink:type="simple">ME</abbrev> 14497, <abbrev xmlns:xlink="http://www.w3.org/1999/xlink" xlink:title="Marzuki Effendi" id="ABBRID0E2KDI" xlink:type="simple">ME</abbrev> 15002, <abbrev xmlns:xlink="http://www.w3.org/1999/xlink" xlink:title="Marzuki Effendi" id="ABBRID0E6KDI" xlink:type="simple">ME</abbrev> 15045, MZU.MOL.22.146.</p><p><bold>Distribution.</bold> Widely distributed in Borneo. Endemic to Borneo (<xref ref-type="bibr" rid="B31">Marzuki et al. 2021</xref>).</p><p><bold>Remarks.</bold> Living snails were observed foraging on leaf surface of trees at the base of limestone cliffs.</p><p>
              <bold>Family <tp:taxon-name><tp:taxon-name-part taxon-name-part-type="family">Geotrochidae</tp:taxon-name-part></tp:taxon-name> Schileyko, 2002</bold>
            </p><p>
              <bold><italic><tp:taxon-name><tp:taxon-name-part taxon-name-part-type="genus" reg="Geotrochus">Geotrochus</tp:taxon-name-part><tp:taxon-name-part taxon-name-part-type="species" reg="conicoides">conicoides</tp:taxon-name-part></tp:taxon-name></italic> (Metcalfe, 1852)</bold>
            </p><p>Fig. <xref ref-type="fig" rid="F16">16D</xref></p><p><bold>Type locality.</bold> “Borneo”.</p><p><bold>Material examined.</bold> Malaysia • Sarawak, Padawan, Gua Rumbang; <named-content xmlns:xlink="http://www.w3.org/1999/xlink" content-type="dwc:verbatimCoordinates" xlink:type="simple"><named-content content-type="geo-json" specific-use="{&#34;type&#34;:&#34;Point&#34;,&#34;coordinates&#34;:[110.261500,1.279500]}" id="NCID0EZMDI" xlink:type="simple">1°16.77'N, 110°15.69'E</named-content></named-content>; 28 Jun. 2023; N.S. Nasir, M.E Marzuki, J.Y. Lee, and M.Z Khalik leg.; <abbrev xmlns:xlink="http://www.w3.org/1999/xlink" xlink:title="Marzuki Effendi" id="ABBRID0E5MDI" xlink:type="simple">ME</abbrev> 15057, MZU.MOL.23.150</p><p><bold>Distribution.</bold> Widely distributed in Borneo. Widespread. Also found in Sumatra, Indonesia and Palawan, Philippines (<xref ref-type="bibr" rid="B31">Marzuki et al. 2021</xref>; <xref ref-type="bibr" rid="B57">Vermeulen and Liew 2022</xref>).</p><p><bold>Remarks.</bold> Among leaf-litter and plant debris at the base of limestone cliffs. Only empty shells were found.</p><p>
              <bold>Family <tp:taxon-name><tp:taxon-name-part taxon-name-part-type="family">Helicarionidae</tp:taxon-name-part></tp:taxon-name> Bourguignat, 1877</bold>
            </p><p>
              <bold><italic><tp:taxon-name><tp:taxon-name-part taxon-name-part-type="genus" reg="Helicarion">Helicarion</tp:taxon-name-part><tp:taxon-name-part taxon-name-part-type="species" reg="dyakanum">dyakanum</tp:taxon-name-part></tp:taxon-name></italic> (Godwin-Austen, 1891)</bold>
            </p><p>Figs <xref ref-type="fig" rid="F17">17A</xref>, <xref ref-type="fig" rid="F24">24C</xref></p><fig id="F17" position="float" orientation="portrait"><object-id xmlns:xlink="http://www.w3.org/1999/xlink" content-type="doi" xlink:type="simple">10.3897/zookeys.1198.116265.figure17</object-id><object-id xmlns:xlink="http://www.w3.org/1999/xlink" content-type="arpha" xlink:type="simple">D0130C9F-5E74-5462-87CE-7F8ADD406DE0</object-id><label>Figure 17.</label><caption><p><bold>A</bold><italic><tp:taxon-name><tp:taxon-name-part taxon-name-part-type="genus" reg="Helicarion">Helicarion</tp:taxon-name-part><tp:taxon-name-part taxon-name-part-type="species" reg="dyakanum">dyakanum</tp:taxon-name-part></tp:taxon-name></italic> (Godwin-Austen, 1891) <abbrev xmlns:xlink="http://www.w3.org/1999/xlink" xlink:title="Marzuki Effendi" id="ABBRID0EKPDI" xlink:type="simple">ME</abbrev> 14499 <bold>B</bold><italic><tp:taxon-name><tp:taxon-name-part taxon-name-part-type="genus" reg="Paralaoma">Paralaoma</tp:taxon-name-part><tp:taxon-name-part taxon-name-part-type="species" reg="sarawakensis">sarawakensis</tp:taxon-name-part></tp:taxon-name></italic> Marzuki, Liew &amp; Mohd-Azlan, 2021 <abbrev xmlns:xlink="http://www.w3.org/1999/xlink" xlink:title="Marzuki Effendi" id="ABBRID0E2PDI" xlink:type="simple">ME</abbrev> 14510 <bold>C</bold><italic><tp:taxon-name><tp:taxon-name-part taxon-name-part-type="genus" reg="Pupina">Pupina</tp:taxon-name-part><tp:taxon-name-part taxon-name-part-type="species" reg="evansi">evansi</tp:taxon-name-part></tp:taxon-name></italic> Godwin-Austen, 1889 <abbrev xmlns:xlink="http://www.w3.org/1999/xlink" xlink:title="Marzuki Effendi" id="ABBRID0EMQDI" xlink:type="simple">ME</abbrev> 15029 <bold>D</bold><italic><tp:taxon-name><tp:taxon-name-part taxon-name-part-type="genus" reg="Videna">Videna</tp:taxon-name-part><tp:taxon-name-part taxon-name-part-type="species" reg="nepiadelphos">nepiadelphos</tp:taxon-name-part></tp:taxon-name></italic> Vermeulen &amp; Liew, 2022 <abbrev xmlns:xlink="http://www.w3.org/1999/xlink" xlink:title="Marzuki Effendi" id="ABBRID0E4QDI" xlink:type="simple">ME</abbrev> 14513 <bold>E</bold><italic><tp:taxon-name><tp:taxon-name-part taxon-name-part-type="genus" reg="Pupisoma">Pupisoma</tp:taxon-name-part><tp:taxon-name-part taxon-name-part-type="species" reg="dioscoricola">dioscoricola</tp:taxon-name-part></tp:taxon-name></italic> (C. B. Adams, 1845) <abbrev xmlns:xlink="http://www.w3.org/1999/xlink" xlink:title="Marzuki Effendi" id="ABBRID0EORDI" xlink:type="simple">ME</abbrev> 14498.</p></caption><graphic xmlns:xlink="http://www.w3.org/1999/xlink" xlink:href="zookeys-1198-295_article-116265__-g017.jpg" position="float" orientation="portrait" xlink:type="simple" id="oo_1034256.jpg"><uri content-type="original_file" xlink:type="simple">https://binary.pensoft.net/fig/1034256</uri></graphic></fig><p><bold>Type locality.</bold> “Busan Hills, Borneo” [= Jambusan Hills, Bau, Sarawak].</p><p><bold>Material examined.</bold> Malaysia • Sarawak, Padawan, Gua Rumbang; <named-content xmlns:xlink="http://www.w3.org/1999/xlink" content-type="dwc:verbatimCoordinates" xlink:type="simple"><named-content content-type="geo-json" specific-use="{&#34;type&#34;:&#34;Point&#34;,&#34;coordinates&#34;:[110.261500,1.279500]}" id="NCID0ECSDI" xlink:type="simple">1°16.77'N, 110°15.69'E</named-content></named-content>; 2 Sep. 2022–28 Jun. 2023; N.S. Nasir, M.E Marzuki, J.Y. Lee, and M.Z Khalik leg.; <abbrev xmlns:xlink="http://www.w3.org/1999/xlink" xlink:title="Marzuki Effendi" id="ABBRID0EHSDI" xlink:type="simple">ME</abbrev> 14499, <abbrev xmlns:xlink="http://www.w3.org/1999/xlink" xlink:title="Marzuki Effendi" id="ABBRID0ELSDI" xlink:type="simple">ME</abbrev> 15001.</p><p><bold>Distribution.</bold> Widely distributed in Sarawak. In Sabah on Mount Trusmadi only. Endemic to Borneo (<xref ref-type="bibr" rid="B31">Marzuki et al. 2021</xref>; <xref ref-type="bibr" rid="B57">Vermeulen and Liew 2022</xref>).</p><p><bold>Remarks.</bold> Living snails were observed foraging on leaf surface of trees at the base of limestone cliffs.</p><p>
              <bold>Family <tp:taxon-name><tp:taxon-name-part taxon-name-part-type="family">Punctidae</tp:taxon-name-part></tp:taxon-name> Morse, 1864</bold>
            </p><p>
              <bold><italic><tp:taxon-name><tp:taxon-name-part taxon-name-part-type="genus" reg="Paralaoma">Paralaoma</tp:taxon-name-part><tp:taxon-name-part taxon-name-part-type="species" reg="sarawakensis">sarawakensis</tp:taxon-name-part></tp:taxon-name></italic> Marzuki, Liew &amp; Mohd-Azlan, 2021</bold>
            </p><p>Figs <xref ref-type="fig" rid="F17">17B</xref>, <xref ref-type="fig" rid="F24">24D</xref></p><p><bold>Type locality.</bold> “Limestone hill along Skio road, 2.05 miles E Bau, Northern site of Gua Doya, Bukit Sokwang (Site 3), Kuching Division, Sarawak, Malaysia”.</p><p><bold>Material examined.</bold> Malaysia • Sarawak, Padawan, Gua Rumbang; <named-content xmlns:xlink="http://www.w3.org/1999/xlink" content-type="dwc:verbatimCoordinates" xlink:type="simple"><named-content content-type="geo-json" specific-use="{&#34;type&#34;:&#34;Point&#34;,&#34;coordinates&#34;:[110.261500,1.279500]}" id="NCID0ENUDI" xlink:type="simple">1°16.77'N, 110°15.69'E</named-content></named-content>; 2 Sep. 2022–28 Jun. 2023; N.S. Nasir, M.E Marzuki, J.Y. Lee, and M.Z Khalik leg.; <abbrev xmlns:xlink="http://www.w3.org/1999/xlink" xlink:title="Marzuki Effendi" id="ABBRID0ESUDI" xlink:type="simple">ME</abbrev> 14510, <abbrev xmlns:xlink="http://www.w3.org/1999/xlink" xlink:title="Marzuki Effendi" id="ABBRID0EWUDI" xlink:type="simple">ME</abbrev> 15055, MZU.MOL.22.448.</p><p><bold>Distribution.</bold> Scattered localities between Bau and Serian-Padawan limestone hills in western Sarawak. Also found in Baram, in northern Sarawak. Endemic to Sarawak (<xref ref-type="bibr" rid="B31">Marzuki et al. 2021</xref>).</p><p><bold>Remarks.</bold> Living snails were found foraging among leaf-litter and plant debris at the base of limestone cliffs.</p><p>
              <bold>Family <tp:taxon-name><tp:taxon-name-part taxon-name-part-type="family">Pupinidae</tp:taxon-name-part></tp:taxon-name> L. Pfeiffer, 1853</bold>
            </p><p>
              <bold><italic><tp:taxon-name><tp:taxon-name-part taxon-name-part-type="genus" reg="Pupina">Pupina</tp:taxon-name-part><tp:taxon-name-part taxon-name-part-type="species" reg="evansi">evansi</tp:taxon-name-part></tp:taxon-name></italic> Godwin-Austen, 1889</bold>
            </p><p>Fig. <xref ref-type="fig" rid="F17">17C</xref></p><p><bold>Type locality.</bold> “From deposit in Cave A, Borneo” [= Tupak Cave, Jambusan Hills, see Cranbrook 2013)].</p><p><bold>Material examined.</bold> Malaysia • Sarawak, Padawan, Gua Rumbang; <named-content xmlns:xlink="http://www.w3.org/1999/xlink" content-type="dwc:verbatimCoordinates" xlink:type="simple"><named-content content-type="geo-json" specific-use="{&#34;type&#34;:&#34;Point&#34;,&#34;coordinates&#34;:[110.261500,1.279500]}" id="NCID0EQWDI" xlink:type="simple">1°16.77'N, 110°15.69'E</named-content></named-content>; 2 Sep. 2022–28 Jun. 2023; N.S. Nasir, M.E Marzuki, J.Y. Lee, and M.Z Khalik leg.; <abbrev xmlns:xlink="http://www.w3.org/1999/xlink" xlink:title="Marzuki Effendi" id="ABBRID0EVWDI" xlink:type="simple">ME</abbrev> 15029.</p><p><bold>Distribution.</bold> Scattered localities in Serian-Padawan limestone hills in western Sarawak (<xref ref-type="bibr" rid="B31">Marzuki et al. 2021</xref>). Also found in Sirhassen, Natuna Island (<xref ref-type="bibr" rid="B47">Smith 1894b</xref>).</p><p><bold>Remarks.</bold> Among leaf-litter and plant debris at the base of limestone cliffs. Only empty shells were found.</p><p>
              <bold>Family <tp:taxon-name><tp:taxon-name-part taxon-name-part-type="family">Trochomorphidae</tp:taxon-name-part></tp:taxon-name> Möllendorff, 1890</bold>
            </p><p>
              <bold><italic><tp:taxon-name><tp:taxon-name-part taxon-name-part-type="genus" reg="Videna">Videna</tp:taxon-name-part><tp:taxon-name-part taxon-name-part-type="species" reg="nepiadelphos">nepiadelphos</tp:taxon-name-part></tp:taxon-name></italic> Vermeulen &amp; Liew, 2022</bold>
            </p><p>Fig. <xref ref-type="fig" rid="F17">17D</xref></p><p><bold>Type locality.</bold> “Danum valley Conservation Area, Tawau Prov., Sabah”.</p><p><bold>Material examined.</bold> Malaysia • Sarawak, Padawan, Gua Rumbang; <named-content xmlns:xlink="http://www.w3.org/1999/xlink" content-type="dwc:verbatimCoordinates" xlink:type="simple"><named-content content-type="geo-json" specific-use="{&#34;type&#34;:&#34;Point&#34;,&#34;coordinates&#34;:[110.261500,1.279500]}" id="NCID0ETYDI" xlink:type="simple">1°16.77'N, 110°15.69'E</named-content></named-content>; 2 Sep. 2022–28 Jun. 2023; N.S. Nasir, M.E Marzuki, J.Y. Lee, and M.Z Khalik leg.; <abbrev xmlns:xlink="http://www.w3.org/1999/xlink" xlink:title="Marzuki Effendi" id="ABBRID0EYYDI" xlink:type="simple">ME</abbrev> 14513, <abbrev xmlns:xlink="http://www.w3.org/1999/xlink" xlink:title="Marzuki Effendi" id="ABBRID0E3YDI" xlink:type="simple">ME</abbrev> 15056, MZU.MOL.22.447.</p><p><bold>Distribution.</bold> Widely distributed in Borneo. Widespread. Also found in Panaitan island, Indonesia (<xref ref-type="bibr" rid="B57">Vermeulen and Liew 2022</xref>)</p><p><bold>Remarks.</bold> Only empty shells were found among leaf-litter and plant debris at the base of limestone cliffs.</p><p>
              <bold>Family <tp:taxon-name><tp:taxon-name-part taxon-name-part-type="family">Valloniidae</tp:taxon-name-part></tp:taxon-name> Morse, 1864</bold>
            </p><p>
              <bold><italic><tp:taxon-name><tp:taxon-name-part taxon-name-part-type="genus" reg="Pupisoma">Pupisoma</tp:taxon-name-part><tp:taxon-name-part taxon-name-part-type="species" reg="dioscoricola">dioscoricola</tp:taxon-name-part></tp:taxon-name></italic> (C. B. Adams, 1845)</bold>
            </p><p>Fig. <xref ref-type="fig" rid="F17">17E</xref></p><p><bold>Type locality.</bold> “Jamaica”.</p><p><bold>Material examined.</bold> Malaysia • Sarawak, Padawan, Gua Rumbang; <named-content xmlns:xlink="http://www.w3.org/1999/xlink" content-type="dwc:verbatimCoordinates" xlink:type="simple"><named-content content-type="geo-json" specific-use="{&#34;type&#34;:&#34;Point&#34;,&#34;coordinates&#34;:[110.261500,1.279500]}" id="NCID0EW1DI" xlink:type="simple">1°16.77'N, 110°15.69'E</named-content></named-content>; 2 Sep. 2022–28 Jun. 2023; N.S. Nasir, M.E Marzuki, J.Y. Lee, and M.Z Khalik leg.; <abbrev xmlns:xlink="http://www.w3.org/1999/xlink" xlink:title="Marzuki Effendi" id="ABBRID0E21DI" xlink:type="simple">ME</abbrev> 14498, <abbrev xmlns:xlink="http://www.w3.org/1999/xlink" xlink:title="Marzuki Effendi" id="ABBRID0E61DI" xlink:type="simple">ME</abbrev> 15003, <abbrev xmlns:xlink="http://www.w3.org/1999/xlink" xlink:title="Marzuki Effendi" id="ABBRID0ED2DI" xlink:type="simple">ME</abbrev> 15046, MZU.MOL.22.445.</p><p><bold>Distribution.</bold> Widely distributed in Borneo. Widespread. Distributed in Africa, Asia, Australia, and America (<xref ref-type="bibr" rid="B31">Marzuki et al. 2021</xref>).</p><p><bold>Remarks.</bold> Living snails were observed foraging on leaf surface of trees at the base of limestone cliffs.</p><p>
              <bold>Subclass <tp:taxon-name><tp:taxon-name-part taxon-name-part-type="subclass">Neritimorpha</tp:taxon-name-part></tp:taxon-name> Golikov &amp; Starobogatov, 1975</bold>
            </p><p>
              <bold>Family <tp:taxon-name><tp:taxon-name-part taxon-name-part-type="family">Hydrocenidae</tp:taxon-name-part></tp:taxon-name> Troschel, 1857</bold>
            </p><p>
              <bold><italic><tp:taxon-name><tp:taxon-name-part taxon-name-part-type="genus" reg="Georissa">Georissa</tp:taxon-name-part><tp:taxon-name-part taxon-name-part-type="species" reg="everetti">everetti</tp:taxon-name-part></tp:taxon-name></italic> E. A. Smith, 1895</bold>
            </p><p>Fig. <xref ref-type="fig" rid="F18">18A</xref></p><fig id="F18" position="float" orientation="portrait"><object-id xmlns:xlink="http://www.w3.org/1999/xlink" content-type="doi" xlink:type="simple">10.3897/zookeys.1198.116265.figure18</object-id><object-id xmlns:xlink="http://www.w3.org/1999/xlink" content-type="arpha" xlink:type="simple">90D5F287-8144-52C5-8E7D-3590253E0F74</object-id><label>Figure 18.</label><caption><p><bold>A</bold><italic><tp:taxon-name><tp:taxon-name-part taxon-name-part-type="genus" reg="Georissa">Georissa</tp:taxon-name-part><tp:taxon-name-part taxon-name-part-type="species" reg="everetti">everetti</tp:taxon-name-part></tp:taxon-name></italic> E. A. Smith, 1895 <abbrev xmlns:xlink="http://www.w3.org/1999/xlink" xlink:title="Marzuki Effendi" id="ABBRID0ER4DI" xlink:type="simple">ME</abbrev> 14482 <bold>B</bold><italic><tp:taxon-name><tp:taxon-name-part taxon-name-part-type="genus" reg="Georissa">Georissa</tp:taxon-name-part><tp:taxon-name-part taxon-name-part-type="species" reg="hungerfordi">hungerfordi</tp:taxon-name-part></tp:taxon-name></italic> Godwin-Austen, 1889 <abbrev xmlns:xlink="http://www.w3.org/1999/xlink" xlink:title="Marzuki Effendi" id="ABBRID0EC5DI" xlink:type="simple">ME</abbrev> 15032.</p></caption><graphic xmlns:xlink="http://www.w3.org/1999/xlink" xlink:href="zookeys-1198-295_article-116265__-g018.jpg" position="float" orientation="portrait" xlink:type="simple" id="oo_1034257.jpg"><uri content-type="original_file" xlink:type="simple">https://binary.pensoft.net/fig/1034257</uri></graphic></fig><p><bold>Type locality.</bold> “Rumbang, W. Sarawak”.</p><p><bold>Material examined.</bold> Malaysia • Sarawak, Padawan, Gua Rumbang; <named-content xmlns:xlink="http://www.w3.org/1999/xlink" content-type="dwc:verbatimCoordinates" xlink:type="simple"><named-content content-type="geo-json" specific-use="{&#34;type&#34;:&#34;Point&#34;,&#34;coordinates&#34;:[110.261500,1.279500]}" id="NCID0EW5DI" xlink:type="simple">1°16.77'N, 110°15.69'E</named-content></named-content>; 2 Sep. 2022; N.S. Nasir, M.E Marzuki, J.Y. Lee, and M.Z Khalik leg.; <abbrev xmlns:xlink="http://www.w3.org/1999/xlink" xlink:title="Marzuki Effendi" id="ABBRID0E25DI" xlink:type="simple">ME</abbrev> 14482, MZU.MOL.22.157.</p><p><bold>Distribution.</bold> Scattered localities between Bau and Serian-Padawan limestone hills in western Sarawak to Niah in northern Sarawak. Also found in Sabah, Sepulut valley. Widespread. Endemic to Borneo (<xref ref-type="bibr" rid="B24">Khalik et al. 2019</xref>; <xref ref-type="bibr" rid="B31">Marzuki et al. 2021</xref>).</p><p><bold>Remarks.</bold> Living snails were observed foraging on wet limestone wall surfaces covered with mosses.</p><p>
              <bold><italic><tp:taxon-name><tp:taxon-name-part taxon-name-part-type="genus" reg="Georissa">Georissa</tp:taxon-name-part><tp:taxon-name-part taxon-name-part-type="species" reg="hungerfordi">hungerfordi</tp:taxon-name-part></tp:taxon-name></italic> Godwin-Austen, 1889</bold>
            </p><p>Fig. <xref ref-type="fig" rid="F18">18B</xref></p><p><bold>Type locality.</bold> “Borneo”.</p><p><bold>Material examined.</bold> Malaysia • Sarawak, Padawan, Gua Rumbang; <named-content xmlns:xlink="http://www.w3.org/1999/xlink" content-type="dwc:verbatimCoordinates" xlink:type="simple"><named-content content-type="geo-json" specific-use="{&#34;type&#34;:&#34;Point&#34;,&#34;coordinates&#34;:[110.261500,1.279500]}" id="NCID0EQAAK" xlink:type="simple">1°16.77'N, 110°15.69'E</named-content></named-content>; 28 Jun. 2023; N.S. Nasir, M.E Marzuki, J.Y. Lee, and M.Z Khalik leg.; <abbrev xmlns:xlink="http://www.w3.org/1999/xlink" xlink:title="Marzuki Effendi" id="ABBRID0EVAAK" xlink:type="simple">ME</abbrev> 15032.</p><p><bold>Distribution.</bold> Scattered localities between Bau and Serian-Padawan limestone hills in western Sarawak. Endemic to western Sarawak (<xref ref-type="bibr" rid="B24">Khalik et al. 2019</xref>; <xref ref-type="bibr" rid="B31">Marzuki et al. 2021</xref>).</p><p><bold>Remarks.</bold> Living snails were observed foraging on wet limestone wall surfaces covered with mosses.</p><fig id="F19" position="float" orientation="portrait"><object-id xmlns:xlink="http://www.w3.org/1999/xlink" content-type="doi" xlink:type="simple">10.3897/zookeys.1198.116265.figure19</object-id><object-id xmlns:xlink="http://www.w3.org/1999/xlink" content-type="arpha" xlink:type="simple">56C98983-B3C4-5212-ACF9-CA2F02601A63</object-id><label>Figure 19.</label><caption><p>Living snails from Gua Rumbang. <bold>A</bold><italic><tp:taxon-name><tp:taxon-name-part taxon-name-part-type="genus" reg="Pincerna">Pincerna</tp:taxon-name-part><tp:taxon-name-part taxon-name-part-type="species" reg="globosa">globosa</tp:taxon-name-part></tp:taxon-name></italic> (H. Adams, 1871) MZU.MOL.22.135 <bold>B</bold><italic><tp:taxon-name><tp:taxon-name-part taxon-name-part-type="genus" reg="Stomacosmethis">Stomacosmethis</tp:taxon-name-part><tp:taxon-name-part taxon-name-part-type="species" reg="hosei">hosei</tp:taxon-name-part></tp:taxon-name></italic> (Godwin-Austen, 1889) MZU.MOL.22.136 <bold>C</bold><italic><tp:taxon-name><tp:taxon-name-part taxon-name-part-type="genus" reg="Craspedotropis">Craspedotropis</tp:taxon-name-part><tp:taxon-name-part taxon-name-part-type="species" reg="borneensis">borneensis</tp:taxon-name-part></tp:taxon-name></italic> (Godwin-Austen, 1889) MZU.MOL.23.141 <bold>D</bold><italic><tp:taxon-name><tp:taxon-name-part taxon-name-part-type="genus" reg="Japonia">Japonia</tp:taxon-name-part><tp:taxon-name-part taxon-name-part-type="species" reg="borneensis">borneensis</tp:taxon-name-part></tp:taxon-name></italic> (E. A. Smith, 1893) MZU. MOL.23.138. Images not to scale.</p></caption><graphic xmlns:xlink="http://www.w3.org/1999/xlink" xlink:href="zookeys-1198-295_article-116265__-g019.jpg" position="float" orientation="portrait" xlink:type="simple" id="oo_1034258.jpg"><uri content-type="original_file" xlink:type="simple">https://binary.pensoft.net/fig/1034258</uri></graphic></fig><fig id="F20" position="float" orientation="portrait"><object-id xmlns:xlink="http://www.w3.org/1999/xlink" content-type="doi" xlink:type="simple">10.3897/zookeys.1198.116265.figure20</object-id><object-id xmlns:xlink="http://www.w3.org/1999/xlink" content-type="arpha" xlink:type="simple">57882D7E-05DA-5ACD-8228-00E0C6ABEA51</object-id><label>Figure 20.</label><caption><p>Living snails from Gua Rumbang. <bold>A</bold><italic><tp:taxon-name><tp:taxon-name-part taxon-name-part-type="genus" reg="Opisthoporus">Opisthoporus</tp:taxon-name-part><tp:taxon-name-part taxon-name-part-type="species" reg="biciliatus">biciliatus</tp:taxon-name-part></tp:taxon-name></italic> (Mousson, 1849) <abbrev xmlns:xlink="http://www.w3.org/1999/xlink" xlink:title="Marzuki Effendi" id="ABBRID0E6DAK" xlink:type="simple">ME</abbrev> 14979 <bold>B</bold><italic><tp:taxon-name><tp:taxon-name-part taxon-name-part-type="genus" reg="Diplommatina">Diplommatina</tp:taxon-name-part><tp:taxon-name-part taxon-name-part-type="species" reg="adversa">adversa</tp:taxon-name-part></tp:taxon-name></italic> (H. Adams &amp; A. Adams, 1851) MZU. MOL.23.140 <bold>C</bold><italic><tp:taxon-name><tp:taxon-name-part taxon-name-part-type="genus" reg="Diplommatina">Diplommatina</tp:taxon-name-part><tp:taxon-name-part taxon-name-part-type="species" reg="baritensis">baritensis</tp:taxon-name-part></tp:taxon-name></italic> E. A. Smith, 1893 MZU. MOL.23.137 <bold>D</bold><italic><tp:taxon-name><tp:taxon-name-part taxon-name-part-type="genus" reg="Plectostoma">Plectostoma</tp:taxon-name-part><tp:taxon-name-part taxon-name-part-type="species" reg="anisopterum">anisopterum</tp:taxon-name-part></tp:taxon-name></italic><abbrev xmlns:xlink="http://www.w3.org/1999/xlink" xlink:title="Marzuki Effendi" id="ABBRID0EKFAK" xlink:type="simple">ME</abbrev> 14479 (Vermeulen, 1994). All images not to scale.</p></caption><graphic xmlns:xlink="http://www.w3.org/1999/xlink" xlink:href="zookeys-1198-295_article-116265__-g020.jpg" position="float" orientation="portrait" xlink:type="simple" id="oo_1034259.jpg"><uri content-type="original_file" xlink:type="simple">https://binary.pensoft.net/fig/1034259</uri></graphic></fig><fig id="F21" position="float" orientation="portrait"><object-id xmlns:xlink="http://www.w3.org/1999/xlink" content-type="doi" xlink:type="simple">10.3897/zookeys.1198.116265.figure21</object-id><object-id xmlns:xlink="http://www.w3.org/1999/xlink" content-type="arpha" xlink:type="simple">6FCE1D14-4203-57F7-90AC-8F9F800186AB</object-id><label>Figure 21.</label><caption><p>Living snails from Gua Rumbang. <bold>A</bold><italic><tp:taxon-name><tp:taxon-name-part taxon-name-part-type="genus" reg="Plectostoma">Plectostoma</tp:taxon-name-part><tp:taxon-name-part taxon-name-part-type="species" reg="pumilio">pumilio</tp:taxon-name-part></tp:taxon-name></italic> (E. A. Smith, 1894a) <abbrev xmlns:xlink="http://www.w3.org/1999/xlink" xlink:title="Marzuki Effendi" id="ABBRID0EIGAK" xlink:type="simple">ME</abbrev> 14477 <bold>B</bold><italic><tp:taxon-name><tp:taxon-name-part taxon-name-part-type="genus" reg="Plectostoma">Plectostoma</tp:taxon-name-part><tp:taxon-name-part taxon-name-part-type="species" reg="austeni">austeni</tp:taxon-name-part></tp:taxon-name></italic> (E. A. Smith, 1894a) <abbrev xmlns:xlink="http://www.w3.org/1999/xlink" xlink:title="Marzuki Effendi" id="ABBRID0EZGAK" xlink:type="simple">ME</abbrev> 14477 <bold>C</bold><italic><tp:taxon-name><tp:taxon-name-part taxon-name-part-type="genus" reg="Rahula">Rahula</tp:taxon-name-part><tp:taxon-name-part taxon-name-part-type="species" reg="raricostulata">raricostulata</tp:taxon-name-part></tp:taxon-name></italic> (E. A. Smith, 1893) MZU.MOL.22.139 <bold>D</bold> Semi adult <italic><tp:taxon-name><tp:taxon-name-part taxon-name-part-type="genus" reg="Macrochlamys">Macrochlamys</tp:taxon-name-part><tp:taxon-name-part taxon-name-part-type="species" reg="infans">infans</tp:taxon-name-part></tp:taxon-name></italic> (Reeve, 1854) MZU.MOL.23.144. Images not to scale.</p></caption><graphic xmlns:xlink="http://www.w3.org/1999/xlink" xlink:href="zookeys-1198-295_article-116265__-g021.jpg" position="float" orientation="portrait" xlink:type="simple" id="oo_1034260.jpg"><uri content-type="original_file" xlink:type="simple">https://binary.pensoft.net/fig/1034260</uri></graphic></fig><fig id="F22" position="float" orientation="portrait"><object-id xmlns:xlink="http://www.w3.org/1999/xlink" content-type="doi" xlink:type="simple">10.3897/zookeys.1198.116265.figure22</object-id><object-id xmlns:xlink="http://www.w3.org/1999/xlink" content-type="arpha" xlink:type="simple">E032109D-93E5-5F7C-B2E3-FF1B2C162170</object-id><label>Figure 22.</label><caption><p>Living snails from Gua Rumbang. <bold>A</bold> Juvenile <italic><tp:taxon-name><tp:taxon-name-part taxon-name-part-type="genus" reg="Vitrinula">Vitrinula</tp:taxon-name-part><tp:taxon-name-part taxon-name-part-type="species" reg="glutinosa">glutinosa</tp:taxon-name-part></tp:taxon-name></italic> (Metcalfe, 1852) MZU.MOL.23.146 <bold>B</bold><italic><tp:taxon-name><tp:taxon-name-part taxon-name-part-type="genus" reg="Kaliella">Kaliella</tp:taxon-name-part><tp:taxon-name-part taxon-name-part-type="species" reg="barrakporensis">barrakporensis</tp:taxon-name-part></tp:taxon-name></italic> (Reeve, 1852) MZU.MOL.23.143 <bold>C</bold><italic><tp:taxon-name><tp:taxon-name-part taxon-name-part-type="genus" reg="Kaliella">Kaliella</tp:taxon-name-part><tp:taxon-name-part taxon-name-part-type="species" reg="busauensis">busauensis</tp:taxon-name-part></tp:taxon-name></italic> (E. A. Smith, 1895) MZU.MOL.22.144 <bold>D</bold><italic><tp:taxon-name><tp:taxon-name-part taxon-name-part-type="genus" reg="Kaliella">Kaliella</tp:taxon-name-part><tp:taxon-name-part taxon-name-part-type="species" reg="rumbangensis">rumbangensis</tp:taxon-name-part></tp:taxon-name></italic> (E. A. Smith, 1895) MZU.MOL.22.163. Images not to scale.</p></caption><graphic xmlns:xlink="http://www.w3.org/1999/xlink" xlink:href="zookeys-1198-295_article-116265__-g022.jpg" position="float" orientation="portrait" xlink:type="simple" id="oo_1034261.jpg"><uri content-type="original_file" xlink:type="simple">https://binary.pensoft.net/fig/1034261</uri></graphic></fig><fig id="F23" position="float" orientation="portrait"><object-id xmlns:xlink="http://www.w3.org/1999/xlink" content-type="doi" xlink:type="simple">10.3897/zookeys.1198.116265.figure23</object-id><object-id xmlns:xlink="http://www.w3.org/1999/xlink" content-type="arpha" xlink:type="simple">7199D301-671B-54DE-889D-524A812D16DD</object-id><label>Figure 23.</label><caption><p>Living snail from Gua Rumbang. <italic><tp:taxon-name><tp:taxon-name-part taxon-name-part-type="genus" reg="Exrhysota">Exrhysota</tp:taxon-name-part><tp:taxon-name-part taxon-name-part-type="species" reg="brookei">brookei</tp:taxon-name-part></tp:taxon-name></italic> (A. Adams &amp; Reeve, 1850) MZU.MOL.22.151.</p></caption><graphic xmlns:xlink="http://www.w3.org/1999/xlink" xlink:href="zookeys-1198-295_article-116265__-g023.jpg" position="float" orientation="portrait" xlink:type="simple" id="oo_1034262.jpg"><uri content-type="original_file" xlink:type="simple">https://binary.pensoft.net/fig/1034262</uri></graphic></fig><fig id="F24" position="float" orientation="portrait"><object-id xmlns:xlink="http://www.w3.org/1999/xlink" content-type="doi" xlink:type="simple">10.3897/zookeys.1198.116265.figure24</object-id><object-id xmlns:xlink="http://www.w3.org/1999/xlink" content-type="arpha" xlink:type="simple">2141855E-9326-5411-92DA-542A9BC77562</object-id><label>Figure 24.</label><caption><p>Living snails from Gua Rumbang. <bold>A</bold><italic><tp:taxon-name><tp:taxon-name-part taxon-name-part-type="genus" reg="Platycochlium">Platycochlium</tp:taxon-name-part><tp:taxon-name-part taxon-name-part-type="species" reg="sarawakense">sarawakense</tp:taxon-name-part></tp:taxon-name></italic> Laidlaw, 1950 MZU.MOL.22.153 <bold>B</bold><italic><tp:taxon-name><tp:taxon-name-part taxon-name-part-type="genus" reg="Dyakia">Dyakia</tp:taxon-name-part><tp:taxon-name-part taxon-name-part-type="species" reg="subdebilis">subdebilis</tp:taxon-name-part></tp:taxon-name></italic> E. A. Smith, 1895 MZU.MOL.23.136 <bold>C</bold><italic><tp:taxon-name><tp:taxon-name-part taxon-name-part-type="genus" reg="Helicarion">Helicarion</tp:taxon-name-part><tp:taxon-name-part taxon-name-part-type="species" reg="dyakanum">dyakanum</tp:taxon-name-part></tp:taxon-name></italic> (Godwin-Austen, 1891) <abbrev xmlns:xlink="http://www.w3.org/1999/xlink" xlink:title="Marzuki Effendi" id="ABBRID0EEMAK" xlink:type="simple">ME</abbrev> 14499 <bold>D</bold><italic><tp:taxon-name><tp:taxon-name-part taxon-name-part-type="genus" reg="Paralaoma">Paralaoma</tp:taxon-name-part><tp:taxon-name-part taxon-name-part-type="species" reg="sarawakensis">sarawakensis</tp:taxon-name-part></tp:taxon-name></italic> Marzuki, Liew &amp; Mohd-Azlan, 2021 <abbrev xmlns:xlink="http://www.w3.org/1999/xlink" xlink:title="Marzuki Effendi" id="ABBRID0EVMAK" xlink:type="simple">ME</abbrev> 14510. All imaged not to scale.</p></caption><graphic xmlns:xlink="http://www.w3.org/1999/xlink" xlink:href="zookeys-1198-295_article-116265__-g024.jpg" position="float" orientation="portrait" xlink:type="simple" id="oo_1034263.jpg"><uri content-type="original_file" xlink:type="simple">https://binary.pensoft.net/fig/1034263</uri></graphic></fig></sec></tp:treatment-sec><ref-list><ref id="B52"><mixed-citation xmlns:xlink="http://www.w3.org/1999/xlink" xlink:type="simple"><person-group><name name-style="western"><surname>Vermeulen</surname><given-names>JJ</given-names></name></person-group> (<year>1993</year>) <article-title>Notes on the non-marine mollusks of the island of Borneo 5. The genus <italic><tp:taxon-name><tp:taxon-name-part taxon-name-part-type="genus">Diplommatina</tp:taxon-name-part></tp:taxon-name></italic> (<tp:taxon-name><tp:taxon-name-part taxon-name-part-type="class">Gastropoda</tp:taxon-name-part></tp:taxon-name><tp:taxon-name><tp:taxon-name-part taxon-name-part-type="subclass">Prosobranchia</tp:taxon-name-part></tp:taxon-name>: <tp:taxon-name><tp:taxon-name-part taxon-name-part-type="family">Diplommatinidae</tp:taxon-name-part></tp:taxon-name>).</article-title><source>Basteria</source><volume>57</volume>: <fpage>3</fpage>–<lpage>69</lpage>. <ext-link xlink:href="http://natuurtijdschriften.nl/record/597005" ext-link-type="uri" xlink:type="simple">http://natuurtijdschriften.nl/record/597005</ext-link></mixed-citation></ref><ref id="B31"><mixed-citation xmlns:xlink="http://www.w3.org/1999/xlink" xlink:type="simple"><person-group><name name-style="western"><surname>Marzuki</surname><given-names>ME</given-names></name><name name-style="western"><surname>Liew</surname><given-names>TS</given-names></name><name name-style="western"><surname>Mohd Azlan</surname><given-names>J</given-names></name></person-group> (<year>2021</year>) <article-title>Land snails and slugs of Bau limestone hills, Sarawak (Malaysia, Borneo), with the descriptions of 13 new species.</article-title><source>ZooKeys</source><volume>1035</volume>: <fpage>1</fpage>–<lpage>113</lpage>. <ext-link xlink:href="10.3897/zookeys.1035.60843" ext-link-type="doi" xlink:type="simple">https://doi.org/10.3897/zookeys.1035.60843</ext-link></mixed-citation></ref><ref id="B57"><mixed-citation xmlns:xlink="http://www.w3.org/1999/xlink" xlink:type="simple"><person-group><name name-style="western"><surname>Vermeulen</surname><given-names>JJ</given-names></name><name name-style="western"><surname>Liew</surname><given-names>TS</given-names></name></person-group> (<year>2022</year>) Land snails and slugs of Sabah and Labuan (Malaysia). Institute for Tropical Biology and Conservation, Universiti Malaysia Sabah, Kota Kinabalu. <ext-link xlink:href="10.6084/m9.figshare.17156255.v4" ext-link-type="doi" xlink:type="simple">https://doi.org/10.6084/m9.figshare.17156255.v4</ext-link></mixed-citation></ref><ref id="B8"><mixed-citation xmlns:xlink="http://www.w3.org/1999/xlink" xlink:type="simple"><person-group><name name-style="western"><surname>Chan</surname><given-names>SY</given-names></name></person-group> (<year>1997</year>) <article-title>Non marine mollusks from Selangor, West Malaysia, with a comparison note on introduced species.</article-title><source>Club Conchylia Informationen</source><volume>29</volume>: <fpage>35</fpage>–<lpage>46</lpage>.</mixed-citation></ref><ref id="B49"><mixed-citation xmlns:xlink="http://www.w3.org/1999/xlink" xlink:type="simple"><person-group><name name-style="western"><surname>Stoliczka</surname><given-names>F</given-names></name></person-group> (<year>1872</year>) <article-title>On the land shells of Penang Island, with descriptions of the animals and anatomical notes; Part first, <tp:taxon-name><tp:taxon-name-part taxon-name-part-type="superfamily">Cyclostomacea</tp:taxon-name-part></tp:taxon-name>.</article-title><source>Journal of the Asiatic Society of Bengal</source><volume>41</volume>(<issue>2</issue>): <fpage>261</fpage>–<lpage>271</lpage>.</mixed-citation></ref><ref id="B33"><mixed-citation xmlns:xlink="http://www.w3.org/1999/xlink" xlink:type="simple"><person-group><name name-style="western"><surname>Morgan</surname><given-names>J</given-names></name></person-group> (<year>1885</year>) <article-title>Mollusques terrestres &amp; fluviatiles du Royaume de Pérak et des pays voisins (presqu’île Malaise).</article-title><source>Bulletin de la Société Zoologique de France</source><volume>10</volume>: <fpage>353</fpage>–<lpage>429</lpage>. <ext-link xlink:href="10.5962/bhl.part.14301" ext-link-type="doi" xlink:type="simple">https://doi.org/10.5962/bhl.part.14301</ext-link></mixed-citation></ref><ref id="B32"><mixed-citation xmlns:xlink="http://www.w3.org/1999/xlink" xlink:type="simple"><person-group><name name-style="western"><surname>Metcalfe</surname><given-names>W</given-names></name></person-group> (<year>1852</year>) <article-title>An enumeration of species of recent shells, received by W. J. Hamilton, Esq., from Borneo, in November 1850, with descriptions of the new species.</article-title><source>Proceedings of the Zoological Society of London</source><volume>19</volume>: <fpage>70</fpage>–<lpage>74</lpage>. <ext-link xlink:href="10.1111/j.1096-3642.1851.tb01132.x" ext-link-type="doi" xlink:type="simple">https://doi.org/10.1111/j.1096-3642.1851.tb01132.x</ext-link></mixed-citation></ref><ref id="B25"><mixed-citation xmlns:xlink="http://www.w3.org/1999/xlink" xlink:type="simple"><person-group><name name-style="western"><surname>Laidlaw</surname><given-names>FF</given-names></name></person-group> (<year>1949</year>) <article-title>The Malayan species of <italic><tp:taxon-name><tp:taxon-name-part taxon-name-part-type="genus">Diplommatina</tp:taxon-name-part></tp:taxon-name></italic> (<tp:taxon-name><tp:taxon-name-part taxon-name-part-type="family">Cyclophoridae</tp:taxon-name-part></tp:taxon-name>).</article-title><source>Bulletin of the Raffles Museum</source><volume>19</volume>: <fpage>199</fpage>–<lpage>215</lpage>. <ext-link xlink:href="https://lkcnhm.nus.edu.sg/app/uploads/2017/06/19brm199-215.pdf" ext-link-type="uri" xlink:type="simple">https://lkcnhm.nus.edu.sg/app/uploads/2017/06/19brm199-215.pdf</ext-link></mixed-citation></ref><ref id="B48"><mixed-citation xmlns:xlink="http://www.w3.org/1999/xlink" xlink:type="simple"><person-group><name name-style="western"><surname>Smith</surname><given-names>EA</given-names></name></person-group> (<year>1895</year>) <article-title>On a collection of land-shells from Sarawak, British North Borneo, Palawan, and other neighboring islands.</article-title><source>Proceedings of the Zoological Society of London</source><volume>63</volume>(<issue>1</issue>): <fpage>97</fpage>–<lpage>127</lpage>. <ext-link xlink:href="https://www.biodiversitylibrary.org/page/30982902" ext-link-type="uri" xlink:type="simple">https://www.biodiversitylibrary.org/page/30982902</ext-link>.</mixed-citation></ref><ref id="B9"><mixed-citation xmlns:xlink="http://www.w3.org/1999/xlink" xlink:type="simple"><person-group><name name-style="western"><surname>Chan</surname><given-names>SY</given-names></name></person-group> (<year>2020</year>) Annual diplomate snails, <italic><tp:taxon-name><tp:taxon-name-part taxon-name-part-type="genus">Diplommatina</tp:taxon-name-part><tp:taxon-name-part taxon-name-part-type="species">concinna</tp:taxon-name-part></tp:taxon-name></italic>, on Bukit Timah Hill. Singapore Biodiversity Records 2020: 200. <ext-link xlink:href="https://lkcnhm.nus.edu.sg/wp-content/uploads/sites/10/2020/11/sbr2020_200.pdf" ext-link-type="uri" xlink:type="simple">https://lkcnhm.nus.edu.sg/wp-content/uploads/sites/10/2020/11/sbr2020_200.pdf</ext-link></mixed-citation></ref><ref id="B54"><mixed-citation xmlns:xlink="http://www.w3.org/1999/xlink" xlink:type="simple"><person-group><name name-style="western"><surname>Vermeulen</surname><given-names>JJ</given-names></name></person-group> (<year>1996</year>) Notes on the non-marine molluscs of the island of Borneo 8. The genus <italic><tp:taxon-name><tp:taxon-name-part taxon-name-part-type="genus">Arina</tp:taxon-name-part></tp:taxon-name></italic> additions to the genera <italic><tp:taxon-name><tp:taxon-name-part taxon-name-part-type="genus">Diplommatina</tp:taxon-name-part></tp:taxon-name></italic> and <italic><tp:taxon-name><tp:taxon-name-part taxon-name-part-type="genus">Opisthostoma</tp:taxon-name-part></tp:taxon-name></italic>. Basteria 60: 87–138. <ext-link xlink:href="http://natuurtijdschriften.nl/record/597075" ext-link-type="uri" xlink:type="simple">http://natuurtijdschriften.nl/record/597075</ext-link></mixed-citation></ref><ref id="B53"><mixed-citation xmlns:xlink="http://www.w3.org/1999/xlink" xlink:type="simple"><person-group><name name-style="western"><surname>Vermeulen</surname><given-names>JJ</given-names></name></person-group> (<year>1994</year>) <article-title>Notes on the non-marine mollusks of the island of Borneo 6. The genus <italic><tp:taxon-name><tp:taxon-name-part taxon-name-part-type="genus">Opisthostoma</tp:taxon-name-part></tp:taxon-name></italic> (<tp:taxon-name><tp:taxon-name-part taxon-name-part-type="class">Gastropoda</tp:taxon-name-part></tp:taxon-name><tp:taxon-name><tp:taxon-name-part taxon-name-part-type="subclass">Prosobranchia</tp:taxon-name-part></tp:taxon-name>: <tp:taxon-name><tp:taxon-name-part taxon-name-part-type="family">Diplommatinidae</tp:taxon-name-part></tp:taxon-name>), part 2.</article-title><source>Basteria</source><volume>58</volume>: <fpage>75</fpage>–<lpage>191</lpage>. <ext-link xlink:href="http://natuurtijdschriften.nl/record/597042" ext-link-type="uri" xlink:type="simple">http://natuurtijdschriften.nl/record/597042</ext-link></mixed-citation></ref><ref id="B50"><mixed-citation xmlns:xlink="http://www.w3.org/1999/xlink" xlink:type="simple"><person-group><name name-style="western"><surname>van Benthem-Jutting</surname><given-names>WSS</given-names></name></person-group> (<year>1952</year>) <article-title>Systematic studies on the non-marine mollusca of the Indo- Australian Archipelago, III. Critical Revision of the Javanese Pulmonate Land-snails of the Familes <tp:taxon-name><tp:taxon-name-part taxon-name-part-type="family">Ellobiidae</tp:taxon-name-part></tp:taxon-name> to <tp:taxon-name><tp:taxon-name-part taxon-name-part-type="family">Limacidae</tp:taxon-name-part></tp:taxon-name>, with an Appendix on <tp:taxon-name><tp:taxon-name-part taxon-name-part-type="family">Helicarionidae</tp:taxon-name-part></tp:taxon-name>.</article-title><source>Treubia</source><volume>21</volume>(<issue>2</issue>): <fpage>291</fpage>–<lpage>435</lpage>. <ext-link xlink:href="10.14203/treubia.v21i2.2661" ext-link-type="doi" xlink:type="simple">https://doi.org/10.14203/treubia.v21i2.2661</ext-link></mixed-citation></ref><ref id="B58"><mixed-citation xmlns:xlink="http://www.w3.org/1999/xlink" xlink:type="simple"><person-group><name name-style="western"><surname>Vermeulen</surname><given-names>JJ</given-names></name><name name-style="western"><surname>Whitten</surname><given-names>AJ</given-names></name></person-group> (<year>1998</year>) <source>Fauna Malesiana guide to the land snails of Bali.</source><publisher-name>Backhuys Publishers</publisher-name>, <publisher-loc>Leiden, Netherlands</publisher-loc>, <size units="page">164 pp</size>.</mixed-citation></ref><ref id="B60"><mixed-citation xmlns:xlink="http://www.w3.org/1999/xlink" xlink:type="simple"><person-group><name name-style="western"><surname>Vermeulen</surname><given-names>JJ</given-names></name><name name-style="western"><surname>Liew</surname><given-names>TS</given-names></name><name name-style="western"><surname>Schilthuizen</surname><given-names>M</given-names></name></person-group> (<year>2015</year>) <article-title>Additions to the knowledge of the land snails of Sabah (Malaysia, Borneo), including 48 new species.</article-title><source>ZooKeys</source><volume>531</volume>: <fpage>1</fpage>–<lpage>139</lpage>. <ext-link xlink:href="10.3897/zookeys.531.6097" ext-link-type="doi" xlink:type="simple">https://doi.org/10.3897/zookeys.531.6097</ext-link></mixed-citation></ref><ref id="B47"><mixed-citation xmlns:xlink="http://www.w3.org/1999/xlink" xlink:type="simple"><person-group><name name-style="western"><surname>Smith</surname><given-names>EA</given-names></name></person-group> (<year>1894b</year>) On the land-shells of the Natuna Islands. The Annals and Magazine of Natural History, including Zoology. Botany, and Geology Series 6 13: 453–463. <ext-link xlink:href="10.1080/00222939408677737" ext-link-type="doi" xlink:type="simple">https://doi.org/10.1080/00222939408677737</ext-link></mixed-citation></ref><ref id="B24"><mixed-citation xmlns:xlink="http://www.w3.org/1999/xlink" xlink:type="simple"><person-group><name name-style="western"><surname>Khalik</surname><given-names>MZ</given-names></name><name name-style="western"><surname>Hendriks</surname><given-names>KP</given-names></name><name name-style="western"><surname>Vermeulen</surname><given-names>JJ</given-names></name><name name-style="western"><surname>Schilthuizen</surname><given-names>M</given-names></name></person-group> (<year>2019</year>) <article-title>Conchological and molecular analysis of the “non-scaly” Bornean <italic><tp:taxon-name><tp:taxon-name-part taxon-name-part-type="genus">Georissa</tp:taxon-name-part></tp:taxon-name></italic> with descriptions of three new species (<tp:taxon-name><tp:taxon-name-part taxon-name-part-type="class">Gastropoda</tp:taxon-name-part></tp:taxon-name>, <tp:taxon-name><tp:taxon-name-part taxon-name-part-type="subclass">Neritimorpha</tp:taxon-name-part></tp:taxon-name>, <tp:taxon-name><tp:taxon-name-part taxon-name-part-type="family">Hydrocenidae</tp:taxon-name-part></tp:taxon-name>).</article-title><source>ZooKeys</source><volume>840</volume>: <fpage>35</fpage>–<lpage>86</lpage>. <ext-link xlink:href="10.3897/zookeys.840.33326" ext-link-type="doi" xlink:type="simple">https://doi.org/10.3897/zookeys.840.33326</ext-link></mixed-citation></ref></ref-list></tp:taxon-treatment>
