# Supplementary material for: ﻿Checklist of land snail species of Gua Rumbang, Sarawak, Malaysian Borneo (Mollusca, Gastropoda), with a description of a new species, Diplommatinarumbangensis sp. nov
Source: Zookeys. 2024 Apr 26;1198:295–340. doi: 10.3897/zookeys.1198.116265 (PMC11069033; doi:10.3897/zookeys.1198.116265)
Supplement: Supplementary material 1 — List of land snails and their microhabitat preferences of Gua Rumbang [file zookeys-1198-295_article-116265__-s001.xlsx]

## Sheet: Sheet1
Suppl. Material 1. List of land snail species and their abundance based on microhabitat types.
No	Catalogue no.	Family	Species	Dry shell	Living snails			Total individual	Coordinate
					Leaf litter	Vegetation	Limestone
1	ME 14484, ME 14989, ME 15034, MZU.MOL.22.158.	Achatinidae	Opeas hannense	60				60	1°16'48.00"N, 110°15'41.00"E
2	ME 14485, ME 14990, ME 15035, MZU.MOL.22.159.		Allopeas clavulinum	118				118	1°16'48.00"N, 110°15'41.00"E
3	ME 14486, ME 14991, ME 15036, MZU.MOL.22.161.		Allopeas gracile	62				62	1°16'48.00"N, 110°15'41.00"E
4	ME 14487, ME 14992, ME 15037, MZU.MOL.16.147, MZU.MOL.22.160.		Paropeas achatinaceum	38				38	1°16'48.00"N, 110°15'41.00"E
5	ME 14514, ME 15058, MZU.MOL.23.149	Achatinellidae	Elasmias sundanum	3				3	1°16'48.00"N, 110°15'41.00"E
6	ME 14470, ME 14982, ME 15020, MZU.MOL.16.116	Alycaeidae	Chamalycaeus specus	16				16	1°16'48.00"N, 110°15'41.00"E
7	ME 14468, ME 15018, MZU.MOL.16.109, MZU.MOL.22.135, MZU.MOL.23.139.		Pincerna globosa	22		59		81	1°16'48.00"N, 110°15'41.00"E
8	ME 14469, ME 14981, ME 15019, MZU.MOL.16.108, MZU.MOL.22.136		Stomacosmethis hosei	367	3		489	859	1°16'48.00"N, 110°15'41.00"E
9	ME 14495, ME 15043, MZU.MOL.22.139	Ariophantidae	Rahula raricostulata	21	21			42	1°16'48.00"N, 110°15'41.00"E
10	ME 14500, ME 14998, ME 15048, MZU.MOL.22.451.		Macrochlamys sanctijohni	85	1			86	1°16'48.00"N, 110°15'41.00"E
11	ME 14501, ME 15061, MZU.MOL.16.118, MZU.MOL.22.449, MZU.MOL.23.144.		Macrochlamys infans	32	1	1		34	1°16'48.00"N, 110°15'41.00"E
12	ME 14505, MZU.MOL.23.152.		Microcystina arabii	15				15	1°16'48.00"N, 110°15'41.00"E
13	ME 15050, MZU.MOL.23.151		Microcystina kilat	2				2	1°16'48.00"N, 110°15'41.00"E
14	ME 14503, ME 15000, ME 15052, MZU.MOL.22.132		Microcystina paripari	16				16	1°16'48.00"N, 110°15'41.00"E
15	ME 15060		Microcystina physotrochus	1				1	1°16'48.00"N, 110°15'41.00"E
16	ME 15051, MZU.MOL.16.117.		Microcystina vitreiformis	2				2	1°16'48.00"N, 110°15'41.00"E
17	ME 14502, ME 15049, MZU.MOL.22.130, MZU.MOL.23.146.		Vitrinula glutinosa	8		2		10	1°16'48.00"N, 110°15'41.00"E
18	ME 14512	Assimineidae	Solenomphala scalaris	1				1	1°16'48.00"N, 110°15'41.00"E
19	MZU.MOL.22.147	Camaenidae	Amphidromus angulatus			1		1	1°16'48.00"N, 110°15'41.00"E
20	ME 14507, ME 15004, ME 15054, MZU.MOL.22.183		Amphidromus epidemiae	5		2		7	1°16'48.00"N, 110°15'41.00"E
21	ME 14508, MZU.MOL.22.150, MZU.MOL.16.146.		Ganesella acris	8				8	1°16'48.00"N, 110°15'41.00"E
22	ME 14509, MZU.MOL.16.111	Charopidae	Philalanka kusana	7				7	1°16'48.00"N, 110°15'41.00"E
23	ME 14511		Sundacharopa argos	1				1	1°16'48.00"N, 110°15'41.00"E
24	ME 14488, ME 14993, ME 14494, ME 15038, MZU.MOL.16.115, MZU.MOL.22.144	Chronidae	Kaliella busauensis	20		28		48	1°16'48.00"N, 110°15'41.00"E
25	ME 14489, ME 14994, ME 15039, MZU.MOL.22.148, MZU.MOL.23.143.		Kaliella barrakporensis	27		73		100	1°16'48.00"N, 110°15'41.00"E
26	ME 14490, ME 14995, ME 15040, MZU.MOL.22.168		Kaliella microconus	29		67		96	1°16'48.00"N, 110°15'41.00"E
27	ME 14491, ME 14504, ME 14996, ME 15041, MZU.MOL.22.163, MZU.MOL.22.145		Kaliella rumbangensis	234		552	33	819	1°16'48.00"N, 110°15'41.00"E
28	ME 14492, ME 14997, ME 15042, MZU.MOL.22.444		Kaliella scandens	4		3		7	1°16'48.00"N, 110°15'41.00"E
29	ME 14493, ME 14506, MZU.MOL.22.450		Kaliella calculosa	1		4		5	1°16'48.00"N, 110°15'41.00"E
30	MZU.MOL.22.151		Exrhysota brookei	1			1	2	1°16'48.00"N, 110°15'41.00"E
31	ME 14461, ME 15010 MZU.MOL.22.184	Cyclophoridae	Cyclophorus perdix borneensis	9	2			11	1°16'48.00"N, 110°15'41.00"E
32	ME 14980, ME 15016. MZU.MOL.22.137, MZU.MOL.23.141		Craspedotropis borneensis		173		3	176	1°16'48.00"N, 110°15'41.00"E
33	ME 14467, ME 15017		Ditropopsis everetti	11				11	1°16'48.00"N, 110°15'41.00"E
34	ME 14464, ME 15012, MZU.MOL.22.149		Japonia barbata	3	1			4	1°16'48.00"N, 110°15'41.00"E
35	ME 14465, ME 15013. MZU.MOL.22.156.		Japonia bauensis	18				18	1°16'48.00"N, 110°15'41.00"E
36	MZU.MOL.23.138, MZU.MOL.22.155, MZU.MOL.16.110.		Japonia borneensis		3			3	1°16'48.00"N, 110°15'41.00"E
37	ME 15014, MZU.MOL.22.133		Japonia mundyana			1		1	1°16'48.00"N, 110°15'41.00"E
38	ME 15015, MZU.MOL.23.135.		Leptopoma sericatum	4				4	1°16'48.00"N, 110°15'41.00"E
39	ME 14463, ME 14979, ME 15011, MZU.MOL.22.152		Opisthoporus biciliatus	11	1		1	13	1°16'48.00"N, 110°15'41.00"E
40	ME 14462, ME 14978, MZU.MOL.22.129		Pterocyclos tenuilabiatus	2				2	1°16'48.00"N, 110°15'41.00"E
41	ME 14483, ME 14988, ME 15033, MZU.MOL.22.153	Diapheridae	Platycochlium sarawakense	92	270			362	1°16'48.00"N, 110°15'41.00"E
42	ME 14476, MZU.MOL.22.140, MZU.MOL.23.140.	Diplommatinidae	Diplommatina adversa		5			5	1°16'48.00"N, 110°15'41.00"E
43	ME 14472, ME 14984, ME 15022, MZU.MOL.22.169, MZU.MOL.23.137.		Diplommatina baritensis	95	111			206	1°16'48.00"N, 110°15'41.00"E
44	ME 14473, MZU.MOL.22.83		Diplommatina concinna		2			2	1°16'48.00"N, 110°15'41.00"E
45	ME 14474, ME 15023, MZU.MOL.22.190.		Diplommatina maduana maduana	12	6			18	1°16'48.00"N, 110°15'41.00"E
46	ME 14471, ME 14983, ME 15021, MZU.MOL.22.132, MZU.MOL.22.491		Diplommatina rumbangensis sp.nov	206				206	1°16'48.00"N, 110°15'41.00"E
47	ME 14475		Diplommatina subglaber subisensis	1				1	1°16'48.00"N, 110°15'41.00"E
48	ME 14479, ME 14987, ME 15026, MZU.MOL.16.112, MZU.MOL.22.134, MZU.MOL.23.142.		Plectostoma anisopterum				120	120	1°16'48.00"N, 110°15'41.00"E
49	ME 14478, ME 14986, ME 15025, MZU.MOL.22.144, MZU.MOL.16.113.		Plectostoma austeni	1			34	35	1°16'48.00"N, 110°15'41.00"E
50	ME 14477, ME 14985, ME 15024, MZU.MOL.16.114		Plectostoma pumilio	316			670	986	1°16'48.00"N, 110°15'41.00"E
51	ME 14480, ME 15027, MZU.MOL.22.211.		Opisthostoma brachyacrum lambii	29	44			73	1°16'48.00"N, 110°15'41.00"E
52	ME 14481, ME 15028, MZU.MOL.22.443.		Opisthostoma tridens	1			6	7	1°16'48.00"N, 110°15'41.00"E
53	ME 14496, ME 15044, MZU.MOL.22.141, MZU.MOL.23.136	Dyakiidae	Dyakia subdebilis	2		3	1	6	1°16'48.00"N, 110°15'41.00"E
54	ME 14497, ME 15002, ME 15045, MZU.MOL.22.146		Rhinocochlis nasuta	2		2		4	1°16'48.00"N, 110°15'41.00"E
55	ME 14499, ME 15001	Helicarionidae	Helicarion dyakanum			2		2	1°16'48.00"N, 110°15'41.00"E
56	ME 14482, MZU.MOL.22.157	Hydrocenidae	Georissa everetti	26			17	43	1°16'48.00"N, 110°15'41.00"E
57	ME 15032		Georissa hungerfordi	1				1	1°16'48.00"N, 110°15'41.00"E
58	ME 14510, ME 15055, MZU.MOL.22.448	Punctidae	Paralaoma sarawakensis	135	96			231	1°16'48.00"N, 110°15'41.00"E
59	ME 15029	Pupinidae	Pupina evansi	1				1	1°16'48.00"N, 110°15'41.00"E
60	ME 15057, MZU.MOL.23.150	Geotrochidae	Geotrochus conicoides	2				2	1°16'48.00"N, 110°15'41.00"E
61	ME 14513, ME 15056, MZU.MOL.22.447.	Trochomorphidae	Videna nepiadelphos	8				8	1°16'48.00"N, 110°15'41.00"E
62	ME 14498, ME 15003, ME 15046, MZU.MOL.22.445	Valloniidae	Pupisoma dioscoricola	79		33		112	1°16'48.00"N, 110°15'41.00"E
	62 species	19 families	38 genera		740	833	1375	5221
